# Supplementary material for: Proteomic Characterization of the Alzheimer’s Disease Risk Factor BIN1 Interactome
Source: Mol Cell Proteomics. 2025 Aug 18;24(9):101055. doi: 10.1016/j.mcpro.2025.101055 (PMC12475854; doi:10.1016/j.mcpro.2025.101055)
Supplement: Supplemental Tables [file mmc2.xlsx]

## Sheet: Table S1
Protein_Group	Protein_Ids	Protein_Ids_1	Protein_Names	Genes	Genes_1	First_Protein_Description	Avg Ratio Bin1 v Cyto	Welch's T-test Bin1 v Cyto	T-test diff Bin1 v Cyto	Z-score Bin1 v Cyto	Bin1_1	Bin1_2	Bin1_3	Cyto_1	Cyto_2	Cyto_3	Log2 Bin1_1	Log2 Bin1_2	Log2 Bin1_3	Log2 Cyto_1	Log2 Cyto_2	Log2 Cyto_3	Welch's T-test Significant Bin1_Cyto	Welch's T-test significant	Cluster	GOBP name	GOMF name	GOCC name	KEGG name	-Log Welch's T-test p-value Bin1_Cyto	Welch's T-test Difference Bin1_Cyto	Welch's T-test Test statistic Bin1_Cyto	Protein_Group	Protein_Ids	Protein_Ids_1	Protein_Names	Genes	Genes_1	First_Protein_Description	Original Bin1_1	Original Bin1_2	Original Bin1_3	Original Cyto_1	Original Cyto_2	Original Cyto_3	Genes copy	# unique peptides	peptide sequences
O08539-2	O08539-2;A0A3Q4EBK4;Q6P1B9;A0A3Q4EBR8	O08539-2	BIN1_MOUSE	Bin1	Bin1	Isoform 2 of Myc box-dependent-interacting protein 1	88.5777	0.0273891	7.15586	8.74816	381670	330493	406142	6169.83	5976.17	479.126	18.542	18.3343	18.6316	12.591	12.545	8.90426	+	Bin1_Cyto	Cluster -1626	biological regulation;cell differentiation;cellular component assembly;cellular component assembly at cellular level;cellular component organization;cellular component organization at cellular level;cellular component organization or biogenesis;cellular component organization or biogenesis at cellular level;cellular developmental process;cellular macromolecular complex assembly;cellular macromole…	binding;cytoskeletal protein binding;enzyme binding;identical protein binding;protein binding;RNA polymerase binding;tau protein binding	axon;axon part;axon terminus;cell part;cell projection;cell projection part;cerebellar mossy fiber;clathrin-coated vesicle;coated vesicle;contractile fiber part;cytoplasm;cytoplasmic membrane-bounded vesicle;cytoplasmic part;cytoplasmic vesicle;cytoskeletal part;I band;initial segment;intracellular membrane-bounded organelle;intracellular organelle;intracellular organelle part;intracellular part;…		1.56242	7.15586	5.84394	O08539-2	O08539-2;A0A3Q4EBK4;Q6P1B9;A0A3Q4EBR8	O08539-2	BIN1_MOUSE	Bin1	Bin1	Isoform 2 of Myc box-dependent-interacting protein 1	381670	330493	406142	6169.83	5976.17		Bin1	25	AAPQWCQGK; ADETKDEQFEQCVQNFNK; AEEELIK; AEEELIKAQK; AQPSDNAPEK; AQPSDNAPEKGNK; DEQFEQCVQNFNK; DLRTYLASVK; ESDWNQHKELEK; GPPVPPPPK; GVFPENFTER; GVFPENFTERVQ; HHYESLQTAK; KGPPVPPPPK; KLVDYDSAR; LDLPPGFMFK; LNQNLNDVLVSLEK; LVDYDSAR; NQAEEELIK; NQAEEELIKAQK; QHGSNTFTVK; QLTEGTRLQK; SPSPPPDGSPAATPEIR; VNHEPEPASGASPGATIPK; VQAQHDYTATDTDELQLK
Q9CQX4	Q9CQX4	Q9CQX4	PAF15_MOUSE	Pclaf	Pclaf	PCNA-associated factor	52.6614	0.00428925	5.81758	7.12796	39099.1	35909.1	35180.9	802.643	375.021	914.744	15.2548	15.1321	15.1025	9.64861	8.55083	9.83722	+	Bin1_Cyto	Cluster -1626	biological regulation;biosynthetic process;cellular biosynthetic process;cellular component organization;cellular component organization at cellular level;cellular component organization or biogenesis;cellular component organization or biogenesis at cellular level;cellular macromolecule biosynthetic process;cellular macromolecule metabolic process;cellular metabolic process;cellular nitrogen comp…	binding;chromatin binding	cell part;cytoplasm;cytoplasmic part;intracellular membrane-bounded organelle;intracellular organelle;intracellular part;membrane-bounded organelle;nucleus;organelle;perinuclear region of cytoplasm		2.36762	5.81758	14.4078	Q9CQX4	Q9CQX4	Q9CQX4	PAF15_MOUSE	Pclaf	Pclaf	PCNA-associated factor	39099.1	35909.1	35180.9				Pclaf	1	KENQAPEEAGTSGLGK
O08539	O08539;O08539-2;A0A3Q4EBK4;Q6P1B9	O08539	BIN1_MOUSE	Bin1	Bin1	Myc box-dependent-interacting protein 1	48.5505	9.068e-05	5.58371	6.84482	204568	297158	197920	4705.75	4246.1	5458.83	17.6422	18.1809	17.5946	12.2002	12.0519	12.4144	+	Bin1_Cyto	Cluster -1626	biological regulation;cell differentiation;cellular component assembly;cellular component assembly at cellular level;cellular component organization;cellular component organization at cellular level;cellular component organization or biogenesis;cellular component organization or biogenesis at cellular level;cellular developmental process;cellular macromolecular complex assembly;cellular macromole…	binding;cytoskeletal protein binding;enzyme binding;identical protein binding;protein binding;RNA polymerase binding;tau protein binding	axon;axon part;axon terminus;cell part;cell projection;cell projection part;cerebellar mossy fiber;clathrin-coated vesicle;coated vesicle;contractile fiber part;cytoplasm;cytoplasmic membrane-bounded vesicle;cytoplasmic part;cytoplasmic vesicle;cytoskeletal part;I band;initial segment;intracellular membrane-bounded organelle;intracellular organelle;intracellular organelle part;intracellular part;…		4.04249	5.58371	25.9186	O08539	O08539;O08539-2;A0A3Q4EBK4;Q6P1B9	O08539	BIN1_MOUSE	Bin1	Bin1	Myc box-dependent-interacting protein 1	204568	297158	197920	4705.75	4246.1	5458.83	Bin1	25	AAPQWCQGK; ADETKDEQFEQCVQNFNK; AEEELIK; AEEELIKAQK; AQPSDNAPEK; AQPSDNAPEKGNK; DEQFEQCVQNFNK; DLRTYLASVK; ESDWNQHKELEK; GPPVPPPPK; GVFPENFTER; GVFPENFTERVQ; HHYESLQTAK; KGPPVPPPPK; KLVDYDSAR; LDLPPGFMFK; LNQNLNDVLVSLEK; LVDYDSAR; NQAEEELIK; NQAEEELIKAQK; QHGSNTFTVK; QLTEGTRLQK; SPSPPPDGSPAATPEIR; VNHEPEPASGASPGATIPK; VQAQHDYTATDTDELQLK
Q8VDQ8;Q8VDQ8-2	Q8VDQ8;Q8VDQ8-2;Q8VDQ8-3;A0A140LHL5	Q8VDQ8	SIR2_MOUSE	Sirt2	Sirt2	NAD-dependent protein deacetylase sirtuin-2	29.6365	0.000848099	4.92551	6.04796	21595.7	26130.5	25363.7	1110.06	697.603	658.554	14.3985	14.6734	14.6305	10.1164	9.44626	9.36316	+	Bin1_Cyto	Cluster -1626	anatomical structure development;autophagy;axon ensheathment;biological regulation;biosynthetic process;catabolic process;cell cycle;cell cycle phase;cell cycle process;cell division;cell surface receptor linked signaling pathway;cellular biosynthetic process;cellular catabolic process;cellular component organization;cellular component organization at cellular level;cellular component organizatio…	beta-tubulin binding;binding;catalytic activity;cation binding;chromatin binding;coenzyme binding;cofactor binding;cytoskeletal protein binding;deacetylase activity;enzyme binding;histone acetyltransferase binding;histone deacetylase activity;histone deacetylase binding;hydrolase activity;hydrolase activity, acting on carbon-nitrogen (but not peptide) bonds;hydrolase activity, acting on carbon-ni…	axon part;cell junction;cell part;cell projection part;cell-cell junction;centriole;centrosome;chromatin;chromosomal part;chromosome;cytoplasm;cytoplasmic part;cytoskeletal part;cytosol;growth cone;heterochromatin;intracellular membrane-bounded organelle;intracellular non-membrane-bounded organelle;intracellular organelle;intracellular organelle part;intracellular part;juxtaparanode region of axo…		3.07155	4.92551	19.4469	Q8VDQ8;Q8VDQ8-2	Q8VDQ8;Q8VDQ8-2;Q8VDQ8-3;A0A140LHL5	Q8VDQ8	SIR2_MOUSE	Sirt2	Sirt2	NAD-dependent protein deacetylase sirtuin-2	21595.7	26130.5	25363.7				Sirt2	7	CYTQNIDTLER; EYTMGWMK; EYTMGWMKEK; FFSCMQSDFSK; IFSEATPR; LLINKEK; NLFTQTLGLGSQK
Q61733	Q61733	Q61733	RT31_MOUSE	Mrps31	Mrps31	28S ribosomal protein S31, mitochondrial	23.6114	1.28133e-05	4.56596	5.61266	294759	271874	242406	13284.3	10538.3	10442.2	18.1692	18.0526	17.8871	13.6974	13.3634	13.3501	+	Bin1_Cyto	Cluster -1626		binding;protein binding;protein domain specific binding;structural constituent of ribosome;structural molecule activity	cell part;cytoplasmic part;intracellular membrane-bounded organelle;intracellular non-membrane-bounded organelle;intracellular organelle;intracellular organelle part;intracellular part;macromolecular complex;membrane-bounded organelle;mitochondrial part;mitochondrial small ribosomal subunit;mitochondrion;non-membrane-bounded organelle;nuclear part;nucleolus;organellar small ribosomal subunit;orga…		4.89234	4.56596	32.606	Q61733	Q61733	Q61733	RT31_MOUSE	Mrps31	Mrps31	28S ribosomal protein S31, mitochondrial	294759	271874	242406	13284.3	10538.3	10442.2	Mrps31	13	APEDPPKK; DILKENNIAFT; DLLDIIK; KDLLDIIK; KVDQSVPANEISQK; NPYLSVK; NPYLSVKQK; QLQQHEEELR; RLSIFADK; VDLSTANVK; VDQSVPANEISQK; VEHIEWFR; YLEDFPK
Q3TUF7	Q3TUF7;Q3TUF7-2;Q3TUF7-3;A0A338P7J1;A0A338P697	Q3TUF7	YETS2_MOUSE	Yeats2	Yeats2	YEATS domain-containing protein 2	16.4333	1.14578e-05	4.0361	4.97117	54237.4	63678.2	62763.5	3651.45	3859.92	3483.34	15.727	15.9585	15.9376	11.8343	11.9144	11.7663	+	Bin1_Cyto	Cluster -1626	biological regulation;cellular component organization;cellular component organization at cellular level;cellular component organization or biogenesis;cellular component organization or biogenesis at cellular level;cellular macromolecule metabolic process;cellular metabolic process;cellular process;cellular protein metabolic process;chromatin modification;chromatin organization;chromosome organiza…	binding;protein binding;TBP-class protein binding;transcription factor binding	Ada2/Gcn5/Ada3 transcription activator complex;cell part;cytoskeletal part;histone acetyltransferase complex;intracellular membrane-bounded organelle;intracellular non-membrane-bounded organelle;intracellular organelle;intracellular organelle part;intracellular part;macromolecular complex;membrane-bounded organelle;mitotic spindle;non-membrane-bounded organelle;nuclear part;nucleoplasm part;nucle…		4.9409	4.0361	47.2433	Q3TUF7	Q3TUF7;Q3TUF7-2;Q3TUF7-3;A0A338P7J1;A0A338P697	Q3TUF7	YETS2_MOUSE	Yeats2	Yeats2	YEATS domain-containing protein 2	54237.4	63678.2	62763.5	3651.45	3859.92	3483.34	Yeats2	46	AGRDTSSISGSHK; AIESSARDAAVQK; AIVSGGGGTIVAQPVQTLTK; ATEQLVSDILR; AVTGGLGAFTK; CHGYTPPDPESLR; DTSSISGSHK; EHEIDVIDQR; EQFALEMK; ETDPDYEDVSVALPNK; ETDPDYEDVSVALPNKR; FLESPSR; GDDASCFSAK; GWGEFPVR; IDIIHNLK; IGITLQPVALHR; IHGSSFLTSTVK; IVPQSQVPNPESPGK; IVSGSPISTPSPSPLPR; KIPLITAK; KLEDLQQFQK; LEDLQQFQK; LLLIPQGAILR; LPVASQASQGTGSPIPK; LYLTTNSK; LYLTTNSKNPSGK; NADLTGDETSR; QALAVGYQTASPNR; QALAVGYQTAS…
Q9CR88	Q9CR88;D3Z2K2	Q9CR88	RT14_MOUSE	Mrps14	Mrps14	28S ribosomal protein S14, mitochondrial	15.4537	0.00304722	4.01955	4.95113	6428.75	7942.59	9140.94	719.049	495.054	307.367	12.6503	12.9554	13.1581	9.48995	8.95144	8.26382	+	Bin1_Cyto	Cluster -1626	biosynthetic process;cellular biosynthetic process;cellular macromolecule biosynthetic process;cellular macromolecule metabolic process;cellular metabolic process;cellular process;cellular protein metabolic process;macromolecule biosynthetic process;macromolecule metabolic process;metabolic process;primary metabolic process;protein metabolic process;translation	structural constituent of ribosome;structural molecule activity	cell part;cytoplasmic part;intracellular membrane-bounded organelle;intracellular organelle;intracellular organelle part;intracellular part;macromolecular complex;membrane;membrane-bounded organelle;mitochondrial part;mitochondrial small ribosomal subunit;mitochondrion;nuclear membrane;nuclear part;organellar small ribosomal subunit;organelle;organelle membrane;organelle part;ribonucleoprotein co…		2.5161	4.01955	10.4596	Q9CR88	Q9CR88;D3Z2K2	Q9CR88	RT14_MOUSE	Mrps14	Mrps14	28S ribosomal protein S14, mitochondrial	6428.75	7942.59	9140.94	719.049	495.054		Mrps14	2	MAYEYADER; MAYEYADERLR
Q14C51	Q14C51	Q14C51	PTCD3_MOUSE	Ptcd3	Ptcd3	Pentatricopeptide repeat domain-containing protein 3, mitochondrial	15.9106	4.18373e-06	3.99342	4.9195	109494	119486	116535	6649.14	7503.78	7563.14	16.7405	16.8665	16.8304	12.699	12.8734	12.8848	+	Bin1_Cyto	Cluster -1626	biological regulation;biosynthetic process;cellular biosynthetic process;cellular component organization;cellular component organization at cellular level;cellular component organization or biogenesis;cellular component organization or biogenesis at cellular level;cellular macromolecule biosynthetic process;cellular macromolecule metabolic process;cellular metabolic process;cellular process;cellu…	binding;nucleic acid binding;ribonucleoprotein binding;ribosomal small subunit binding;RNA binding;rRNA binding	cell part;cytoplasmic part;intracellular membrane-bounded organelle;intracellular organelle;intracellular part;membrane-bounded organelle;mitochondrion;organelle		5.37844	3.99342	56.3661	Q14C51	Q14C51	Q14C51	PTCD3_MOUSE	Ptcd3	Ptcd3	Pentatricopeptide repeat domain-containing protein 3, mitochondrial	109494	119486	116535	6649.14	7503.78	7563.14	Ptcd3	18	ASGSTALAIEVVK; DLELAYQVHR; EYSHTFR; FIINSYPK; IFALMPEK; IPALQILR; LASAFSLPIGESLAQR; LLNTGDNR; MESGPWK; MLELFKK; NELLEEFMDTAK; SFLLAKK; STYEDQSAR; SYCTMIR; TFILNEK; TFSPQDLDDGR; VAVLQALASTVNR; VVMDFTVDPEQK
Q8K126	Q8K126	Q8K126	RF1M_MOUSE	Mtrf1	Mtrf1	Peptide chain release factor 1, mitochondrial	15.54	1.80996e-06	3.95879	4.87758	59061.4	67116	65219.5	3800.4	4066.27	4449.76	15.8499	16.0344	15.993	11.8919	11.9895	12.1195	+	Bin1_Cyto	Cluster -1626		binding;nucleic acid binding;RNA binding;translation factor activity, nucleic acid binding;translation release factor activity;translation release factor activity, codon specific;translation termination factor activity	cell part;cytoplasmic part;intracellular membrane-bounded organelle;intracellular organelle;intracellular part;membrane-bounded organelle;mitochondrion;organelle		5.74233	3.95879	45.8114	Q8K126	Q8K126	Q8K126	RF1M_MOUSE	Mtrf1	Mtrf1	Peptide chain release factor 1, mitochondrial	59061.4	67116	65219.5	3800.4	4066.27	4449.76	Mtrf1	14	CLDQLIER; IPEVGLSSR; IRTYNFTQDR; ISGDSVYK; LVHIPTGLVVECQQER; LYQQIIEK; LYQQIIEKDR; LYSELLER; QLQELVSEER; TTGGDICQQFTR; TYNFTQDR; TYNFTQDRVTDHR; VQRIPEVGLSSR; YMEDLNK
Q8BJZ4	Q8BJZ4;A0A0R4J0L6	Q8BJZ4	RT35_MOUSE	Mrps35	Mrps35	28S ribosomal protein S35, mitochondrial	13.5463	3.11301e-05	3.76449	4.64234	52570.7	63399	63048.4	3727.7	4954.68	4532.85	15.682	15.9522	15.9442	11.8641	12.2746	12.1462	+	Bin1_Cyto	Cluster -1626		structural constituent of ribosome;structural molecule activity	cell part;cytoplasm;cytoplasmic part;intracellular membrane-bounded organelle;intracellular organelle;intracellular organelle part;intracellular part;macromolecular complex;membrane-bounded organelle;mitochondrial part;mitochondrial small ribosomal subunit;mitochondrion;organellar small ribosomal subunit;organelle;organelle part;ribonucleoprotein complex;small ribosomal subunit		4.50682	3.76449	25.0528	Q8BJZ4	Q8BJZ4;A0A0R4J0L6	Q8BJZ4	RT35_MOUSE	Mrps35	Mrps35	28S ribosomal protein S35, mitochondrial	52570.7	63399	63048.4	3727.7	4954.68	4532.85	Mrps35	14	AAESSVAPSR; ATDVLTITTDR; ATDVLTITTDRCPLK; DFCTEWPAALDSDEK; EGNLELLK; EVEDYQK; LKNEGENEASLAQYK; LSSLNLDNHAK; LVGERYCK; MGYPVKK; NEGENEASLAQYK; NEGENEASLAQYKESVK; TEDWENSK; TEEDMDEYVWAK
Q5SPW0;Q5SPW0-2	Q5SPW0;Q5SPW0-2	Q5SPW0	VPS54_MOUSE	Vps54	Vps54	Vacuolar protein sorting-associated protein 54	13.3858	0.000849611	3.75419	4.62988	11644.6	11780.9	11112	850.094	729.407	1000.66	13.5074	13.5242	13.4398	9.73148	9.51058	9.96674	+	Bin1_Cyto	Cluster -1626	anatomical structure homeostasis;biological regulation;cellular component organization;cellular component organization at cellular level;cellular component organization or biogenesis;cellular component organization or biogenesis at cellular level;cellular process;cytoskeleton organization;endosome transport;establishment of localization;establishment of localization in cell;establishment of prote…	binding;protein binding;SNARE binding;syntaxin binding	cell part;cytoplasmic part;cytoplasmic vesicle part;GARP complex;Golgi apparatus;Golgi apparatus part;intracellular membrane-bounded organelle;intracellular organelle;intracellular organelle part;intracellular part;macromolecular complex;membrane-bounded organelle;nuclear part;nucleoplasm;organelle;organelle part;perinuclear region of cytoplasm;protein complex		3.07078	3.75419	27.9745	Q5SPW0;Q5SPW0-2	Q5SPW0;Q5SPW0-2	Q5SPW0	VPS54_MOUSE	Vps54	Vps54	Vacuolar protein sorting-associated protein 54	11644.6	11780.9	11112	850.094		1000.66	Vps54	10	APVPSPCFR; ELEEIPQQR; ENFIAYQQEISQR; LNSTEFIALSR; LSLLLDNER; LTDLELGK; STSLLGALQSQANK; TDLEQVPK; VMCEGSLQILR; VNLPAALNDPTLAK
Q9D7N3	Q9D7N3;A0A0J9YU02	Q9D7N3	RT09_MOUSE	Mrps9	Mrps9	28S ribosomal protein S9, mitochondrial	12.2849	1.25295e-06	3.61814	4.46517	59276.8	66842.3	65117.8	5489.7	5080.87	4996.2	15.8552	16.0285	15.9908	12.4225	12.3109	12.2866	+	Bin1_Cyto	Cluster -1626	biosynthetic process;cellular biosynthetic process;cellular macromolecule biosynthetic process;cellular macromolecule metabolic process;cellular metabolic process;cellular process;cellular protein metabolic process;macromolecule biosynthetic process;macromolecule metabolic process;metabolic process;primary metabolic process;protein metabolic process;translation	structural constituent of ribosome;structural molecule activity	cell part;cytoplasmic part;intracellular membrane-bounded organelle;intracellular non-membrane-bounded organelle;intracellular organelle;intracellular organelle part;intracellular part;macromolecular complex;membrane-bounded organelle;mitochondrion;non-membrane-bounded organelle;nuclear part;nucleolus;organelle;organelle part;ribonucleoprotein complex;ribosome		5.90207	3.61814	53.8174	Q9D7N3	Q9D7N3;A0A0J9YU02	Q9D7N3	RT09_MOUSE	Mrps9	Mrps9	28S ribosomal protein S9, mitochondrial	59276.8	66842.3	65117.8	5489.7	5080.87	4996.2	Mrps9	15	EELEEMLVEK; GPLSASAESR; HDVTCTVSGGGR; HRGPLSASAESR; KQIEEFNIGK; LLTLPCGPAEEEFVQR; LSDEDYAQFIR; NVQASRQESYTEDFIK; QAGLLTPDPR; QESYTEDFIK; QESYTEDFIKK; QIEEFNIGK; QIEEFNIGKR; SATAQAVVYEHGSGK; SVTIQSKK
Q6NVE8	Q6NVE8;Q6NVE8-2	Q6NVE8	WDR44_MOUSE	Wdr44	Wdr44	WD repeat-containing protein 44	11.6888	0.000763025	3.56327	4.39873	31995.5	34890.7	30100.9	3008.5	2163.68	3125.24	14.9656	15.0906	14.8775	11.5548	11.0793	11.6098	+	Bin1_Cyto	Cluster -1626			cell part;cytoplasmic part;cytosol;endosomal part;endosome membrane;Golgi apparatus;intracellular membrane-bounded organelle;intracellular organelle;intracellular organelle part;intracellular part;membrane;membrane-bounded organelle;organelle;organelle membrane;organelle part;perinuclear region of cytoplasm		3.11746	3.56327	19.8618	Q6NVE8	Q6NVE8;Q6NVE8-2	Q6NVE8	WDR44_MOUSE	Wdr44	Wdr44	WD repeat-containing protein 44	31995.5	34890.7	30100.9	3008.5	2163.68	3125.24	Wdr44	22	AESQNVAEESELETQK; CIFYDTEHLK; DDRYFLSGSLDGK; DRNDFWEGIK; DSLPSLDLASATSGDK; EAENTANQAGNESPVQELR; GPYDFDQIK; GYVNSSSQIK; HLAEEYGER; HLTPEPDIVASTK; ILVTSNDSR; ITGIEPLPGENK; LITAANFCQNGK; LLASAGQDNIVR; LQSQQTDTDGGR; NYFLLSSSMDK; SDTDMGVCSGTDEDPDDK; VALWNEVDGQTK; VLQLEDDSLDSK; VLQLEDDSLDSKGK; YAVIGTYDGR; YEDAEVLDSTSTGIVK
Q8C669	Q8C669	Q8C669	PELI1_MOUSE	Peli1	Peli1	E3 ubiquitin-protein ligase pellino homolog 1	11.0299	0.00261267	3.5122	4.33691	3529.56	2673.49	3210.67	197.374	393.443	262.655	11.7853	11.3845	11.6487	7.62479	8.62001	8.03703	+	Bin1_Cyto	Cluster -1626	biological regulation;cell surface receptor linked signaling pathway;cellular macromolecule metabolic process;cellular metabolic process;cellular process;cellular protein metabolic process;cellular response to stimulus;macromolecule metabolic process;macromolecule modification;metabolic process;negative regulation of biological process;negative regulation of cell activation;negative regulation of…	acid-amino acid ligase activity;catalytic activity;ligase activity;ligase activity, forming carbon-nitrogen bonds;small conjugating protein ligase activity;ubiquitin-protein ligase activity	cell part;intracellular membrane-bounded organelle;intracellular organelle;intracellular part;membrane-bounded organelle;nucleus;organelle		2.58292	3.5122	11.2663	Q8C669	Q8C669	Q8C669	PELI1_MOUSE	Peli1	Peli1	E3 ubiquitin-protein ligase pellino homolog 1	3529.56	2673.49	3210.67				Peli1	1	IYAAGFDSSK
B7ZMP1	B7ZMP1;B7ZMP1-2	B7ZMP1	XPP3_MOUSE	Xpnpep3	Xpnpep3	Xaa-Pro aminopeptidase 3	9.65997	0.00941867	3.37026	4.16507	6987.49	8502.63	7847.16	567.381	590.922	1257.57	12.7706	13.0537	12.938	9.14817	9.20682	10.2964	+	Bin1_Cyto	Cluster -1626	glomerular filtration;macromolecule metabolic process;metabolic process;multicellular organismal process;primary metabolic process;protein maturation;protein metabolic process;protein processing;renal system process;system process	aminopeptidase activity;binding;catalytic activity;cation binding;exopeptidase activity;hydrolase activity;ion binding;manganese ion binding;metal ion binding;peptidase activity;peptidase activity, acting on L-amino acid peptides;transition metal ion binding	cell part;cytoplasmic part;extracellular membrane-bounded organelle;extracellular organelle;extracellular region part;extracellular vesicular exosome;intracellular membrane-bounded organelle;intracellular organelle;intracellular part;membrane-bounded organelle;membrane-bounded vesicle;mitochondrion;organelle;vesicle		2.02601	3.37026	8.8158	B7ZMP1	B7ZMP1;B7ZMP1-2	B7ZMP1	XPP3_MOUSE	Xpnpep3	Xpnpep3	Xaa-Pro aminopeptidase 3	6987.49	8502.63	7847.16	567.381	590.922		Xpnpep3	7	AMLFVPR; APIDEAFLYAK; EMNDIEQICSR; GADILAYPPVVAGGNR; LMALVHK; SNTLHYVK; SVQQLIQR
D3Z656	D3Z656	D3Z656	D3Z656_MOUSE	Synj1	Synj1	Phosphoinositide 5-phosphatase	7.53117	0.0457519	3.27901	4.05459	3417.37	3132.58	2542.15	298.733	780.995	127.534	11.7387	11.6131	11.3118	8.22271	9.60917	6.99474	+	Bin1_Cyto	Cluster -1626	behavior;biological regulation;carbohydrate metabolic process;catabolic process;cellular carbohydrate metabolic process;cellular component assembly;cellular component assembly at cellular level;cellular component disassembly;cellular component disassembly at cellular level;cellular component organization;cellular component organization at cellular level;cellular component organization or biogenes…	binding;catalytic activity;hydrolase activity;hydrolase activity, acting on ester bonds;inositol or phosphatidylinositol phosphatase activity;nucleic acid binding;nucleotide binding;phosphatase activity;phosphatidylinositol bisphosphate phosphatase activity;phosphatidylinositol phosphate 5-phosphatase activity;phosphatidylinositol-4,5-bisphosphate 5-phosphatase activity;phosphoric ester hydrolase…	cell part;clathrin coat;cytoplasmic part;intracellular part;macromolecular complex;membrane coat;membrane part;protein complex	Inositol phosphate metabolism;Phosphatidylinositol signaling system	1.33959	3.27901	4.2822	D3Z656	D3Z656	D3Z656	D3Z656_MOUSE	Synj1	Synj1	Phosphoinositide 5-phosphatase	3417.37	3132.58	2542.15	298.733	780.995		Synj1	38	AFQSHLK; AGVISAPQSQAR; ALLTTGSLR; APSTLDFTER; AQPSVQISPVLTPDPK; DSSQTLEPK; DVAVDTVK; ERNEDFVEIAR; GASVSFCVLPAR; GFEANAPAFDR; IDLPNEEVK; IQESEVFR; IYAGTGALEGK; IYAGTGALEGKAK; LAGIQEFQDK; LAGIQEFQDKR; LHSILKPQVQK; LMCGGVEIR; LSFPMGR; LWAVELQK; NEDFVEIAR; NMCENFYK; QIVVNLLGSK; QLEALGLAEKPQLVTR; SAEDLDLLNASFQDESK; SMWSVNGDSISK; SQESMGSSANPFPSLPCR; SSQSLPSDSSPQLQVK; TAAPGNPFR; TGMGGATGNK; TIQNNFFDSSK;…
O35857	O35857	O35857	TIM44_MOUSE	Timm44	Timm44	Mitochondrial import inner membrane translocase subunit TIM44	9.54263	0.000167794	3.24837	4.01749	117888	143021	150057	13880.3	13849.6	15336.4	16.8471	17.1259	17.1952	13.7608	13.7576	13.9047	+	Bin1_Cyto	Cluster -1626	cellular process;establishment of localization;establishment of localization in cell;establishment of protein localization;establishment of protein localization in mitochondrion;establishment of protein localization to organelle;intracellular protein transmembrane transport;intracellular protein transport;intracellular transport;mitochondrial transport;protein import;protein import into mitochond…	active transmembrane transporter activity;adenyl nucleotide binding;adenyl ribonucleotide binding;ATP binding;binding;chaperone binding;macromolecule transmembrane transporter activity;nucleotide binding;P-P-bond-hydrolysis-driven protein transmembrane transporter activity;P-P-bond-hydrolysis-driven transmembrane transporter activity;primary active transmembrane transporter activity;protein bindi…	cell part;cytoplasmic part;intracellular membrane-bounded organelle;intracellular organelle;intracellular organelle lumen;intracellular organelle part;intracellular part;membrane;membrane-bounded organelle;membrane-enclosed lumen;mitochondrial inner membrane;mitochondrial matrix;mitochondrial membrane;mitochondrial part;mitochondrion;organelle;organelle inner membrane;organelle lumen;organelle me…		3.77522	3.24837	27.7825	O35857	O35857	O35857	TIM44_MOUSE	Timm44	Timm44	Mitochondrial import inner membrane translocase subunit TIM44	117888	143021	150057	13880.3	13849.6	15336.4	Timm44	25	AISQGVESVK; AISQGVESVKK; DFKDNNVVFNR; DNNVVFNR; DQEELNPYAAWR; EGVEEAAR; EGVEEAARTAK; ELDESVLGQTGPYR; ESLDEVSK; GEVYDGDPDK; GEVYDGDPDKVQR; IKEGVEEAAR; ILDISNVDLAMGK; KELDESVLGQTGPYR; KLEESDALQEAR; KLGELTGTVK; LEESDALQEAR; LEESDALQEARR; LGELTGTVK; SIESETVR; SIESETVRTSEAIK; VFEANEEALGVVLHK; VTDLLGGLFSK; YDESDNVLIR; YDESDNVLIRASR
A0A286YCT6	A0A286YCT6	A0A286YCT6	A0A286YCT6_MOUSE	Epb41l3	Epb41l3	Band 4.1-like protein 3 (Fragment)	10.7432	0.0313142	3.19391	3.95157	2816.68	473.404	1368	82.2574	131.864	219.465	11.4598	8.88693	10.4179	6.36207	7.04291	7.77785	+	Bin1_Cyto	Cluster -1626					1.50426	3.19391	3.75005	A0A286YCT6	A0A286YCT6	A0A286YCT6	A0A286YCT6_MOUSE	Epb41l3	Epb41l3	Band 4.1-like protein 3 (Fragment)				82.2574	131.864	219.465	Epb41l3	39	AEEATPVTALR; AEEATPVTALRHEGK; ASALIDRPAPYFER; DEVDAAESTPTDR; DEVDAAESTPTDRR; DSVSAAEVGTGQYATTK; DYFGLTYR; EAKEQHPDMSVTK; EGSSVTEAAK; ELEDKVIELHK; EQHPDMSVTK; ETEITPEDGED; EVPVVHTETK; GISQTNLITTVTPEK; GISQTNLITTVTPEKK; GMTPAEAEMHFLENAK; GQVLFDK; HQTNISELK; HQTNISELKR; KAEEATPVTALR; LLLPEAPPK; LLLPEAPPKK; QEDAPMIEPLVPEEK; QEDAPMIEPLVPEETK; QLEYQQFEDDK; QLEYQQFEDDKLSQR; RNNFYIK; SHFESSTVRVESTSVGSISP…
Q3U422	Q3U422	Q3U422	Q3U422_MOUSE	Ndufv3	Ndufv3	Complex I-9kD	8.83499	0.0025513	3.18412	3.93972	4824.39	4302.12	3669.45	652.266	343.984	452.077	12.2361	12.0708	11.8413	9.34932	8.4262	8.82042	+	Bin1_Cyto	Cluster -1626			cell part;cytoplasmic part;intracellular membrane-bounded organelle;intracellular organelle;intracellular organelle part;intracellular part;macromolecular complex;membrane part;membrane-bounded organelle;mitochondrial membrane part;mitochondrial part;mitochondrial respiratory chain complex I;mitochondrion;NADH dehydrogenase complex;nuclear part;nucleoplasm;organelle;organelle part;protein complex…	Alzheimer's disease;Huntington's disease;Oxidative phosphorylation;Parkinson's disease	2.59324	3.18412	10.946	Q3U422	Q3U422	Q3U422	Q3U422_MOUSE	Ndufv3	Ndufv3	Complex I-9kD	4824.39	4302.12	3669.45				Ndufv3	3	ESAKPCEAEGILPSHGK; TLVAFPQK; TSSPLLRK
A0A1B0GSR7	A0A1B0GSR7	A0A1B0GSR7	A0A1B0GSR7_MOUSE	Krt10	Krt10	Keratin, type I cytoskeletal 10	9.48946	0.00897298	3.17554	3.92932	9589.67	3126.28	3793.31	741.38	296.186	702.182	13.2273	11.6102	11.8892	9.53407	8.21036	9.4557	+	Bin1_Cyto	Cluster -1626					2.04706	3.17554	4.8264	A0A1B0GSR7	A0A1B0GSR7	A0A1B0GSR7	A0A1B0GSR7_MOUSE	Krt10	Krt10	Keratin, type I cytoskeletal 10	9589.67	3126.28	3793.31	741.38		702.182	Krt10	6	AETECQNAEYQQLLDIK; ALEESNYELEGKIK; LAADDFRLK; SAETSWDTNK; VLDELTLSK; VTMQNLNDR
Q99KE8;Q99KE8-2;Q99KE8-3	Q99KE8;Q99KE8-2;Q99KE8-3;A2AQR4;A2AQR3	Q99KE8	ZFP64_MOUSE	Zfp64	Zfp64	Zinc finger protein 64	10.1261	0.0190094	3.1664	3.91826	2499.66	1267.71	565.844	83.6412	169.039	175.244	11.2875	10.308	9.14426	6.38614	7.40121	7.45322	+	Bin1_Cyto	Cluster -1626	biological regulation;biosynthetic process;cellular biosynthetic process;cellular macromolecule biosynthetic process;cellular macromolecule metabolic process;cellular metabolic process;cellular nitrogen compound metabolic process;cellular process;developmental process;macromolecule biosynthetic process;macromolecule metabolic process;metabolic process;multicellular organismal development;multicel…	binding;cation binding;DNA binding;ion binding;metal ion binding;nucleic acid binding	cell part;intracellular membrane-bounded organelle;intracellular organelle;intracellular part;membrane-bounded organelle;nucleus;organelle		1.72103	3.1664	4.45844	Q99KE8;Q99KE8-2;Q99KE8-3	Q99KE8;Q99KE8-2;Q99KE8-3;A2AQR4;A2AQR3	Q99KE8	ZFP64_MOUSE	Zfp64	Zfp64	Zinc finger protein 64				83.6412	169.039	175.244	Zfp64	1	TCDYAAADSSSLNK
P97350	P97350	P97350	PKP1_MOUSE	Pkp1	Pkp1	Plakophilin-1	11.8726	0.0488955	3.15932	3.90969	57691.2	7666.61	14298	1953.46	1322.13	3433.65	15.8161	12.9044	13.8035	10.9318	10.3686	11.7455	+	Bin1_Cyto	Cluster -1626	biological adhesion;cell adhesion;cell-cell adhesion;cellular component assembly;cellular component assembly at cellular level;cellular component organization;cellular component organization at cellular level;cellular component organization or biogenesis;cellular component organization or biogenesis at cellular level;cellular process;cytoskeleton organization;intermediate filament bundle assembly…	binding;lamin binding;protein binding	anchoring junction;cell junction;cell part;cell-cell junction;desmosome;extracellular membrane-bounded organelle;extracellular organelle;extracellular region part;extracellular vesicular exosome;intracellular membrane-bounded organelle;intracellular organelle;intracellular organelle part;intracellular part;membrane;membrane-bounded organelle;membrane-bounded vesicle;nuclear part;nucleoplasm;nucle…		1.31073	3.15932	3.32901	P97350	P97350	P97350	PKP1_MOUSE	Pkp1	Pkp1	Plakophilin-1	57691.2	7666.61	14298	1953.46	1322.13	3433.65	Pkp1	8	DLSFGHSR; LDAEVPTR; LLQSGNSDVVR; NLSSADAGR; SGASLLSNMSR; SPNQNVQQAAAGALR; TYLNLMGK; VMGNQVFPEVTR
Q8CID0	Q8CID0;E9QA90	Q8CID0	CSR2B_MOUSE	Kat14	Kat14	Cysteine-rich protein 2-binding protein	8.81866	0.00185777	3.15895	3.90924	21065.8	20254.6	22059.5	2952.76	2024.04	2210.22	14.3626	14.306	14.4291	11.5278	10.983	11.11	+	Bin1_Cyto	Cluster -1626	cell cycle process;cellular component organization;cellular component organization at cellular level;cellular component organization or biogenesis;cellular component organization or biogenesis at cellular level;cellular macromolecule metabolic process;cellular metabolic process;cellular process;cellular protein metabolic process;chromatin modification;chromatin organization;chromosome organizatio…	acetyltransferase activity;catalytic activity;histone acetyltransferase activity;lysine N-acetyltransferase activity;N-acetyltransferase activity;N-acyltransferase activity;transferase activity;transferase activity, transferring acyl groups;transferase activity, transferring acyl groups other than amino-acyl groups	Ada2/Gcn5/Ada3 transcription activator complex;cell part;cytoplasm;histone acetyltransferase complex;intracellular membrane-bounded organelle;intracellular organelle;intracellular organelle part;intracellular part;macromolecular complex;membrane-bounded organelle;nuclear part;nucleoplasm part;nucleus;organelle;organelle part;protein complex		2.73101	3.15895	18.7602	Q8CID0	Q8CID0;E9QA90	Q8CID0	CSR2B_MOUSE	Kat14	Kat14	Cysteine-rich protein 2-binding protein	21065.8	20254.6	22059.5	2952.76	2024.04	2210.22	Kat14	11	EAAGLLDR; EQLSYLK; ILKPYIR; LAAGQATYR; LAASTLKVK; LQLLSQIR; NPVESAMELK; NPVESAMELKEK; TTCQDFR; YTPVSIYEEK; YYPLESTECK
Q61176	Q61176	Q61176	ARGI1_MOUSE	Arg1	Arg1	Arginase-1	7.69954	0.0153468	3.08911	3.82469	9023.68	4479.82	5611.01	372.838	700.615	1409.1	13.1395	12.1292	12.454	8.54241	9.45248	10.4606	+	Bin1_Cyto	Cluster -1626	amide biosynthetic process;amine metabolic process;anatomical structure development;arginine metabolic process;biological regulation;biosynthetic process;carboxylic acid metabolic process;cellular amide metabolic process;cellular amine metabolic process;cellular amino acid metabolic process;cellular biosynthetic process;cellular component assembly;cellular component organization;cellular componen…	arginase activity;binding;catalytic activity;cation binding;hydrolase activity;hydrolase activity, acting on carbon-nitrogen (but not peptide) bonds;hydrolase activity, acting on carbon-nitrogen (but not peptide) bonds, in linear amidines;ion binding;manganese ion binding;metal ion binding;transition metal ion binding	cell body;cell part;cell projection;cytoplasm;extracellular membrane-bounded organelle;extracellular organelle;extracellular region part;extracellular space;extracellular vesicular exosome;intracellular membrane-bounded organelle;intracellular organelle;intracellular part;membrane-bounded organelle;membrane-bounded vesicle;neuron projection;neuronal cell body;nucleus;organelle;vesicle	Amoebiasis;Arginine and proline metabolism	1.81398	3.08911	4.91175	Q61176	Q61176	Q61176	ARGI1_MOUSE	Arg1	Arg1	Arginase-1	9023.68	4479.82	5611.01	372.838	700.615	1409.1	Arg1	4	ANEELAGVVAEVQK; DIVYIGLR; DVDPGEHYIIK; SLEIIGAPFSK
Q6P9Z1	Q6P9Z1;A0A0G2JG60	Q6P9Z1	SMRD3_MOUSE	Smarcd3	Smarcd3	SWI/SNF-related matrix-associated actin-dependent regulator of chromatin subfamily D member 3	8.39949	3.37012e-05	3.06998	3.80152	34845.2	36310.1	44293.5	5223.57	4450.31	4070.87	15.0887	15.1481	15.4348	12.3508	12.1197	11.9911	+	Bin1_Cyto	Cluster -1626	anatomical structure development;anatomical structure formation involved in morphogenesis;anatomical structure morphogenesis;biological regulation;biosynthetic process;cardiac chamber formation;cardiac right ventricle formation;cardiac ventricle formation;cell differentiation;cellular biosynthetic process;cellular component disassembly;cellular component disassembly at cellular level;cellular com…	binding;hormone receptor binding;ligand-dependent nuclear receptor binding;ligand-dependent nuclear receptor transcription coactivator activity;nuclear hormone receptor binding;protein binding;protein binding transcription factor activity;receptor binding;transcription coactivator activity;transcription cofactor activity;transcription factor binding;transcription factor binding transcription fact…	cell part;chromatin;chromatin remodeling complex;chromosomal part;cytoplasm;intracellular membrane-bounded organelle;intracellular organelle;intracellular organelle part;intracellular part;macromolecular complex;membrane-bounded organelle;nBAF complex;npBAF complex;nuclear chromatin;nuclear chromosome part;nuclear part;nucleoplasm;nucleus;organelle;organelle part;protein complex;SWI/SNF complex;S…		4.47235	3.06998	20.4694	Q6P9Z1	Q6P9Z1;A0A0G2JG60	Q6P9Z1	SMRD3_MOUSE	Smarcd3	Smarcd3	SWI/SNF-related matrix-associated actin-dependent regulator of chromatin subfamily D member 3	34845.2	36310.1	44293.5	5223.57	4450.31	4070.87	Smarcd3	16	EYINGDK; FSEIPQR; GYVQDLLR; IHETIESINQLK; LDQTIMR; LDQTIMRK; LLDDPSKQK; RAAPPPGQSQAQGQGQPVPTAPAR; RQELEQSLVVR; RVDIQEALK; SLVIELDK; TPTTQETDGFQVK; VDIQEALK; VMTDVAGNPEEER; VMTDVAGNPEEERR; YFQQIFDCPR
Q8BG26-3	Q8BG26;Q8BG26-3	Q8BG26	RUSC1_MOUSE	Rusc1	Rusc1	Isoform 3 of AP-4 complex accessory subunit RUSC1	8.23713	0.000560513	3.05197	3.77973	2688.2	3450.28	2158.23	290.611	270.933	445.689	11.3924	11.7525	11.0756	8.18295	8.08179	8.79989	+	Bin1_Cyto	Cluster -1626	cellular macromolecule metabolic process;cellular metabolic process;cellular process;cellular protein metabolic process;macromolecule metabolic process;macromolecule modification;metabolic process;primary metabolic process;protein metabolic process;protein modification by small protein conjugation;protein modification by small protein conjugation or removal;protein modification process;protein po…	actin binding;binding;cytoskeletal protein binding;protein binding	cell junction;cell part;cytoplasm;cytoplasmic membrane-bounded vesicle;cytoplasmic part;cytoplasmic vesicle;cytoskeletal part;cytoskeleton;early endosome;endosome;Golgi apparatus;intracellular membrane-bounded organelle;intracellular non-membrane-bounded organelle;intracellular organelle;intracellular organelle part;intracellular part;macromolecular complex;membrane;membrane-bounded organelle;mem…		3.25141	3.05197	10.2537	Q8BG26-3	Q8BG26;Q8BG26-3	Q8BG26	RUSC1_MOUSE	Rusc1	Rusc1	Isoform 3 of AP-4 complex accessory subunit RUSC1	2688.2	3450.28	2158.23	290.611	270.933		Rusc1	5	GDVSQEPVPHR; LASCLNTNSGSK; SSTFPAAAPLPR; SSWSFAGVPGAQR; TITSFHELAQK
Q02257	Q02257	Q02257	PLAK_MOUSE	Jup	Jup	Junction plakoglobin	10.0282	0.0369066	3.03416	3.75816	303987	62388.6	107830	17841.3	11852	17593.9	18.2136	15.929	16.7184	14.1229	13.5328	14.1028	+	Bin1_Cyto	Cluster -1626	adherens junction assembly;adherens junction organization;anatomical structure development;biological adhesion;biological regulation;cell adhesion;cell junction assembly;cell junction organization;cell migration;cell motility;cell-cell adhesion;cell-cell junction assembly;cell-cell junction organization;cellular component assembly;cellular component assembly at cellular level;cellular component m…	alpha-catenin binding;binding;cadherin binding;cell adhesion molecule binding;enzyme binding;molecular transducer activity;phosphatase binding;protein binding;protein binding transcription factor activity;protein phosphatase binding;signal transducer activity;structural molecule activity;transcription coactivator activity;transcription cofactor activity;transcription factor binding transcription …	actin cytoskeleton;adherens junction;anchoring junction;apicolateral plasma membrane;catenin complex;catenin-TCF7L2 complex;cell junction;cell part;cell-cell adherens junction;cell-cell contact zone;cell-cell junction;cell-substrate adherens junction;cell-substrate junction;contractile fiber part;cytoplasm;cytoplasmic part;cytoskeletal part;cytoskeleton;cytosol;cytosolic part;desmosome;extracellu…	Acute myeloid leukemia;Arrhythmogenic right ventricular cardiomyopathy (ARVC);Pathways in cancer	1.4329	3.03416	4.35131	Q02257	Q02257	Q02257	PLAK_MOUSE	Jup	Jup	Junction plakoglobin	303987	62388.6	107830	17841.3	11852	17593.9	Jup	21	AAMIVNQLSK; AGDKDDITEPAVCALR; ALMGSPQLVAAVVR; EGLLAIFK; HLTSNSPR; HPEAEMAQNSVR; HVAAGTQQPYTDGVR; ISEDKNPDYR; LAEPSQLLK; LLNDEDPVVVTK; LLNQPNQWPLVK; LLWTTSR; LNYGIPAIVK; LVQLLVK; MVPLLNK; NEGTATYAAAVLFR; NLSDVATK; QEGLESVLK; SGGIPALVR; TMQNTSDLDTAR; VSVELTNSLFK
Q80TM9	Q80TM9;Q80TM9-2;Q80TM9-4;Q80TM9-5;Q80TM9-6;Q80TM9-7	Q80TM9	NISCH_MOUSE	Nisch	Nisch	Nischarin	8.18288	0.000109836	3.03131	3.75471	66460.3	72872.2	66480	8374.62	8288.61	8488.39	16.0202	16.1531	16.0206	13.0318	13.0169	13.0513	+	Bin1_Cyto	Cluster -1626	actin cytoskeleton organization;actin filament-based process;alcohol metabolic process;amine transport;apoptosis;biological regulation;carbohydrate metabolic process;catecholamine secretion;catecholamine transport;cell death;cellular carbohydrate metabolic process;cellular component organization;cellular component organization at cellular level;cellular component organization or biogenesis;cellul…	binding;G-protein coupled amine receptor activity;G-protein coupled receptor activity;integrin binding;lipid binding;molecular transducer activity;phosphatidylinositol binding;phospholipid binding;protein binding;protein complex binding;receptor activity;receptor binding;signal transducer activity;signaling receptor activity;transmembrane signaling receptor activity	cell part;cytoplasmic part;cytosol;early endosome;endosome;intracellular membrane-bounded organelle;intracellular organelle;intracellular part;membrane;membrane-bounded organelle;organelle;plasma membrane;recycling endosome		3.95925	3.03131	66.8774	Q80TM9	Q80TM9;Q80TM9-2;Q80TM9-4;Q80TM9-5;Q80TM9-6;Q80TM9-7	Q80TM9	NISCH_MOUSE	Nisch	Nisch	Nischarin	66460.3	72872.2	66480	8374.62	8288.61	8488.39	Nisch	27	AAATLSFGPER; ACSDSLESIPAGQVASDDLR; ADFNPMPNR; ADFNPMPNRGTHNCR; ASEICLDDVATTEK; DFYSEFGDK; DNRIEQLDEVK; ELDTVEVLK; EVQWQVFVPSAESR; GLVTSKPTLATMSVR; GSSQHILSSLR; IEQLDEVK; IEYLDLSHNGLR; LSSLEGVHTK; LTGSSPTQVVTCLTR; MENYELIHSSR; QLLTFYK; QLPAWIEAANQR; QWEALCGR; SCCAPSEAVK; SIGSLPCLER; SLHQVEISHCDAK; TPSPEPVDK; VLSQFGER; VPLSTVLLDPTR; VSGTEGPFGTSNIK; YSDFHDLHEK
Q9D2G5-6	Q9D2G5-6;D3YZB2;F8WHD8	Q9D2G5-6	SYNJ2_MOUSE	Synj2	Synj2	Isoform 6 of Synaptojanin-2	7.17039	0.0264764	3.01389	3.73361	2466.9	5612.43	4382.18	663.974	197.937	876.001	11.2685	12.4544	12.0974	9.37498	7.6289	9.77479	+	Bin1_Cyto	Cluster -1626	cellular lipid metabolic process;cellular metabolic process;cellular process;dephosphorylation;glycerolipid metabolic process;glycerophospholipid metabolic process;lipid metabolic process;lipid modification;metabolic process;organophosphate metabolic process;phosphate-containing compound metabolic process;phosphatidylinositol dephosphorylation;phosphatidylinositol metabolic process;phospholipid d…	binding;catalytic activity;hydrolase activity;hydrolase activity, acting on ester bonds;inositol or phosphatidylinositol phosphatase activity;nucleic acid binding;nucleotide binding;phosphatase activity;phosphatidylinositol bisphosphate phosphatase activity;phosphatidylinositol phosphate 5-phosphatase activity;phosphatidylinositol-4,5-bisphosphate 5-phosphatase activity;phosphoric ester hydrolase…	cell part;cytoplasm;intracellular part;membrane	Inositol phosphate metabolism;Phosphatidylinositol signaling system	1.57714	3.01389	4.03659	Q9D2G5-6	Q9D2G5-6;D3YZB2;F8WHD8	Q9D2G5-6	SYNJ2_MOUSE	Synj2	Synj2	Isoform 6 of Synaptojanin-2	2466.9	5612.43	4382.18		197.937		Synj2	32	AMTERQSEFTNFK; AMWSLNGHSLSK; DDAHLVTLK; DFHEGAVNFGPTYK; DLSHWVTASNK; DLSHWVTASNKDK; DVAIDTVK; GGEEVLNR; GLEANAPAFER; HTWSPGTLK; IPDAEIYK; ITATELYPLQEEAK; LDPTGPSSVLLEAR; LLLVGDVYNEESTDKGR; LLPGAPQQPPK; LMEFDQLQLQK; LTDAYGCLGELR; MLLDNTALLATPR; MNCLDCLDR; MWGEQLQK; NEDYREITHK; NQGSSKPEATLGPPALPR; QELEVAGNFR; QSEFTNFK; QVVVNLLGSR; SSEPLDVGSRNPER; TGISKPYNVK; THTEPAQVNASLAER; TIQSNFFDGVK; TTNAQEAEAA…
Q571G4	Q571G4;Q571G4-3	Q571G4	LIN54_MOUSE	Lin54	Lin54	Protein lin-54 homolog	7.75238	1.92497e-05	2.95663	3.6643	25043.4	29060.3	29265.2	3304.23	4036.46	3413.28	14.6121	14.8268	14.8369	11.6901	11.9789	11.7369	+	Bin1_Cyto	Cluster -1626	biological regulation;biosynthetic process;cell cycle;cellular biosynthetic process;cellular macromolecule biosynthetic process;cellular macromolecule metabolic process;cellular metabolic process;cellular nitrogen compound metabolic process;cellular process;macromolecule biosynthetic process;macromolecule metabolic process;metabolic process;nitrogen compound metabolic process;nucleic acid metabol…	binding;DNA binding;nucleic acid binding	cell part;intracellular membrane-bounded organelle;intracellular organelle;intracellular part;membrane-bounded organelle;nucleus;organelle		4.71558	2.95663	25.5627	Q571G4	Q571G4;Q571G4-3	Q571G4	LIN54_MOUSE	Lin54	Lin54	Protein lin-54 homolog	25043.4	29060.3	29265.2	3304.23	4036.46	3413.28	Lin54	13	ADSNTTVKPAFPSGLQK; AVTGQTTQASPPVVTGR; CLMSVINSAGK; IMCSSICK; LILTTLGK; LPFTFVTK; MILEEFGR; NYCECYEAK; SDPCAMHC; TPTSGPVITK; VLSQSTPGTPSK; VSQTSDLK; VTAQAQPGDAK
Q9D2G5	Q9D2G5;Q9D2G5-2;Q9D2G5-3;Q9D2G5-4;Q9D2G5-5;Q9D2G5-6;E9Q4P5;D3YWM9;F7BI35;D3YZB2;F8WHD8	Q9D2G5	SYNJ2_MOUSE	Synj2	Synj2	Synaptojanin-2	7.68787	0.00117289	2.93449	3.63749	24797.8	32214.7	28935.7	3740.87	3655.01	3783.83	14.5979	14.9754	14.8206	11.8692	11.8357	11.8856	+	Bin1_Cyto	Cluster -1626	cellular lipid metabolic process;cellular metabolic process;cellular process;dephosphorylation;glycerolipid metabolic process;glycerophospholipid metabolic process;lipid metabolic process;lipid modification;metabolic process;organophosphate metabolic process;phosphate-containing compound metabolic process;phosphatidylinositol dephosphorylation;phosphatidylinositol metabolic process;phospholipid d…	binding;catalytic activity;hydrolase activity;hydrolase activity, acting on ester bonds;inositol or phosphatidylinositol phosphatase activity;nucleic acid binding;nucleotide binding;phosphatase activity;phosphatidylinositol bisphosphate phosphatase activity;phosphatidylinositol phosphate 5-phosphatase activity;phosphatidylinositol-4,5-bisphosphate 5-phosphatase activity;phosphoric ester hydrolase…	cell part;cytoplasm;intracellular part;membrane	Inositol phosphate metabolism;Phosphatidylinositol signaling system	2.93074	2.93449	26.5462	Q9D2G5	Q9D2G5;Q9D2G5-2;Q9D2G5-3;Q9D2G5-4;Q9D2G5-5;Q9D2G5-6;E9Q4P5;D3YWM9;F7BI35;D3YZB2;F8WHD8	Q9D2G5	SYNJ2_MOUSE	Synj2	Synj2	Synaptojanin-2	24797.8	32214.7	28935.7	3740.87	3655.01	3783.83	Synj2	32	AMTERQSEFTNFK; AMWSLNGHSLSK; DDAHLVTLK; DFHEGAVNFGPTYK; DLSHWVTASNK; DLSHWVTASNKDK; DVAIDTVK; GGEEVLNR; GLEANAPAFER; HTWSPGTLK; IPDAEIYK; ITATELYPLQEEAK; LDPTGPSSVLLEAR; LLLVGDVYNEESTDKGR; LLPGAPQQPPK; LMEFDQLQLQK; LTDAYGCLGELR; MLLDNTALLATPR; MNCLDCLDR; MWGEQLQK; NEDYREITHK; NQGSSKPEATLGPPALPR; QELEVAGNFR; QSEFTNFK; QVVVNLLGSR; SSEPLDVGSRNPER; TGISKPYNVK; THTEPAQVNASLAER; TIQSNFFDGVK; TTNAQEAEAA…
E9QAN8	E9QAN8	E9QAN8	E9QAN8_MOUSE	Pik3c2b	Pik3c2b	Phosphatidylinositol-4-phosphate 3-kinase	6.44439	0.0299129	2.91701	3.61633	2099.41	1476.76	1793.98	168.729	148.152	516.425	11.0358	10.5282	10.8089	7.39856	7.21093	9.01241	+	Bin1_Cyto	Cluster -1626	adaptive immune response;biological regulation;cell activation;cell chemotaxis;cell migration;cell motility;cellular component movement;cellular lipid metabolic process;cellular macromolecule metabolic process;cellular metabolic process;cellular process;cellular protein metabolic process;cellular response to chemical stimulus;cellular response to stimulus;chemotaxis;defense response;glycerolipid …	1-phosphatidylinositol-3-kinase activity;adenyl nucleotide binding;adenyl ribonucleotide binding;ATP binding;binding;catalytic activity;inositol or phosphatidylinositol kinase activity;kinase activity;lipid binding;lipid kinase activity;nucleotide binding;phosphatidylinositol 3-kinase activity;phosphatidylinositol binding;phosphatidylinositol kinase activity;phosphatidylinositol phosphate kinase …	cell part;cytoplasmic membrane-bounded vesicle;cytoplasmic part;cytoplasmic vesicle;cytosolic part;endocytic vesicle;intracellular membrane-bounded organelle;intracellular organelle;intracellular part;macromolecular complex;membrane;membrane-bounded organelle;membrane-bounded vesicle;organelle;phosphatidylinositol 3-kinase complex;plasma membrane;protein complex;vesicle	Inositol phosphate metabolism;Phosphatidylinositol signaling system	1.52414	2.91701	4.94128	E9QAN8	E9QAN8	E9QAN8	E9QAN8_MOUSE	Pik3c2b	Pik3c2b	Phosphatidylinositol-4-phosphate 3-kinase	2099.41	1476.76	1793.98		148.152		Pik3c2b	3	DCSYFNSNAVPLK; IYLLPDPQK; LIESSLGSVATK
Q9CQV5	Q9CQV5	Q9CQV5	RT24_MOUSE	Mrps24	Mrps24	28S ribosomal protein S24, mitochondrial	7.20008	0.00653502	2.91546	3.61446	3267.58	5863.64	6397.2	425.219	1145.59	585.89	11.674	12.5176	12.6432	8.73206	10.1619	9.19449	+	Bin1_Cyto	Cluster -1626	biosynthetic process;cellular biosynthetic process;cellular macromolecule biosynthetic process;cellular macromolecule metabolic process;cellular metabolic process;cellular process;cellular protein metabolic process;macromolecule biosynthetic process;macromolecule metabolic process;metabolic process;primary metabolic process;protein metabolic process;translation	structural constituent of ribosome;structural molecule activity	cell part;cytoplasmic part;intracellular membrane-bounded organelle;intracellular organelle;intracellular organelle part;intracellular part;large ribosomal subunit;macromolecular complex;membrane-bounded organelle;mitochondrial large ribosomal subunit;mitochondrial part;mitochondrial small ribosomal subunit;mitochondrion;organellar large ribosomal subunit;organellar small ribosomal subunit;organe…		2.18475	2.91546	5.61033	Q9CQV5	Q9CQV5	Q9CQV5	RT24_MOUSE	Mrps24	Mrps24	28S ribosomal protein S24, mitochondrial	3267.58	5863.64	6397.2			585.89	Mrps24	4	ANQVDICALVLR; LHLQTVPSK; TLEDVFLR; TLEDVFLRK
Q64433	Q64433;Q9JI95	Q64433	CH10_MOUSE	Hspe1	Hspe1	10 kDa heat shock protein, mitochondrial	7.44187	0.00176083	2.91374	3.61237	121679	136005	130853	21506.9	15961.7	14741	16.8927	17.0533	16.9976	14.3925	13.9623	13.8475	+	Bin1_Cyto	Cluster -1626	cell differentiation;cellular developmental process;cellular macromolecule metabolic process;cellular metabolic process;cellular process;cellular protein metabolic process;developmental process;macromolecule metabolic process;metabolic process;osteoblast differentiation;primary metabolic process;protein folding;protein metabolic process	adenyl nucleotide binding;adenyl ribonucleotide binding;ATP binding;binding;chaperone binding;nucleotide binding;protein binding;purine nucleotide binding;purine ribonucleoside triphosphate binding;purine ribonucleotide binding;ribonucleotide binding	cell part;cytoplasmic part;extracellular membrane-bounded organelle;extracellular organelle;extracellular region part;extracellular vesicular exosome;intracellular membrane-bounded organelle;intracellular organelle;intracellular organelle lumen;intracellular organelle part;intracellular part;membrane;membrane-bounded organelle;membrane-bounded vesicle;membrane-enclosed lumen;mitochondrial matrix;…		2.75428	2.91374	16.8992	Q64433	Q64433;Q9JI95	Q64433	CH10_MOUSE	Hspe1	Hspe1	10 kDa heat shock protein, mitochondrial	121679	136005	130853	21506.9	15961.7	14741	Hspe1	8	DSDILGKYVD; FLPLFDR; GGIMLPEK; SGEIEPVSVK; VGDKVLLPEYGGTK; VLLPEYGGTK; VLQATVVAVGSGGK; VLQATVVAVGSGGKGK
Q9D898	Q9D898	Q9D898	ARP5L_MOUSE	Arpc5l	Arpc5l	Actin-related protein 2/3 complex subunit 5-like protein	7.57867	0.0210813	2.894	3.58847	3361.44	1269.93	886.756	146.419	143.723	437.97	11.7149	10.3105	9.79239	7.19396	7.16715	8.77469	+	Bin1_Cyto	Cluster -1626	actin cytoskeleton organization;actin filament organization;actin filament-based process;actin nucleation;Arp2/3 complex-mediated actin nucleation;biological regulation;cellular component organization;cellular component organization at cellular level;cellular component organization or biogenesis;cellular component organization or biogenesis at cellular level;cellular process;cytoskeleton organiza…		adherens junction;anchoring junction;Arp2/3 protein complex;cell junction;cell part;cell-substrate adherens junction;cell-substrate junction;cytoplasm;cytoskeletal part;extracellular membrane-bounded organelle;extracellular organelle;extracellular region part;extracellular vesicular exosome;focal adhesion;intracellular organelle part;intracellular part;macromolecular complex;membrane-bounded orga…	Bacterial invasion of epithelial cells;Fc gamma R-mediated phagocytosis;Pathogenic Escherichia coli infection;Regulation of actin cytoskeleton;Shigellosis	1.6761	2.894	3.69863	Q9D898	Q9D898	Q9D898	ARP5L_MOUSE	Arpc5l	Arpc5l	Actin-related protein 2/3 complex subunit 5-like protein				146.419	143.723	437.97	Arpc5l	1	ALAVGGLGSIIR
D3Z7P3-2	D3Z7P3;D3Z7P3-2;D3Z7P4	D3Z7P3	GLSK_MOUSE	Gls	Gls	Isoform 2 of Glutaminase kidney isoform, mitochondrial	7.40764	3.55947e-05	2.88595	3.57872	39454.1	41816.2	48478.6	5566.39	6321.86	5627.3	15.2679	15.3518	15.5651	12.4425	12.6261	12.4582	+	Bin1_Cyto	Cluster -1626	amine biosynthetic process;amine catabolic process;amine metabolic process;behavior;behavioral interaction between organisms;biological regulation;biosynthetic process;carboxylic acid biosynthetic process;carboxylic acid catabolic process;carboxylic acid metabolic process;catabolic process;cell communication;cell-cell signaling;cellular amine metabolic process;cellular amino acid biosynthetic pro…	catalytic activity;glutaminase activity;hydrolase activity;hydrolase activity, acting on carbon-nitrogen (but not peptide) bonds;hydrolase activity, acting on carbon-nitrogen (but not peptide) bonds, in linear amides	cell part;cytoplasmic part;cytosol;intracellular membrane-bounded organelle;intracellular organelle;intracellular part;membrane-bounded organelle;mitochondrion;organelle	Alanine, aspartate and glutamate metabolism;Arginine and proline metabolism;D-Glutamine and D-glutamate metabolism;Nitrogen metabolism;Proximal tubule bicarbonate reclamation	4.44861	2.88595	27.1761	D3Z7P3-2	D3Z7P3;D3Z7P3-2;D3Z7P4	D3Z7P3	GLSK_MOUSE	Gls	Gls	Isoform 2 of Glutaminase kidney isoform, mitochondrial	39454.1	41816.2	48478.6	5566.39	6321.86	5627.3	Gls	10	DSPGETDAFGNSEGK; ECMDMLR; EMVAAGDNK; EMVAAGDNKIK; FALSAMDMEQR; LGPFITQVH; VADYIPQLAK; VLSPEAVR; VSPESSDDTSTTVVYR; YVGKEPSGLR
A2A4P0	A2A4P0;A2A4N9	A2A4P0	DHX8_MOUSE	Dhx8	Dhx8	ATP-dependent RNA helicase DHX8	7.34069	0.00564679	2.84446	3.5285	808.755	1768.18	1902.79	165.492	293.642	151.124	9.65956	10.788	10.8939	7.37062	8.19791	7.23959	+	Bin1_Cyto	Cluster -1626	cellular macromolecule metabolic process;cellular metabolic process;cellular nitrogen compound metabolic process;cellular process;macromolecule metabolic process;metabolic process;mRNA metabolic process;mRNA processing;nitrogen compound metabolic process;nuclear mRNA splicing, via spliceosome;nucleic acid metabolic process;nucleobase-containing compound metabolic process;primary metabolic process…	adenyl nucleotide binding;adenyl ribonucleotide binding;ATP binding;ATPase activity;ATPase activity, coupled;ATP-dependent helicase activity;ATP-dependent RNA helicase activity;binding;catalytic activity;helicase activity;hydrolase activity;hydrolase activity, acting on acid anhydrides;hydrolase activity, acting on acid anhydrides, in phosphorus-containing anhydrides;identical protein binding;nuc…	catalytic step 2 spliceosome;cell part;cytoplasm;intracellular organelle part;intracellular part;macromolecular complex;nuclear part;nucleoplasm;organelle part;ribonucleoprotein complex;spliceosomal complex	Spliceosome	2.2482	2.84446	5.73482	A2A4P0	A2A4P0;A2A4N9	A2A4P0	DHX8_MOUSE	Dhx8	Dhx8	ATP-dependent RNA helicase DHX8				165.492	293.642	151.124	Dhx8	1	TGIDQLVVTPISQAQAK
Q04735;Q04735-2	Q04735;Q04735-2	Q04735	CDK16_MOUSE	Cdk16	Cdk16	Cyclin-dependent kinase 16	7.08508	0.00109292	2.80435	3.47993	27372.8	16620.2	21636.3	2724.6	3567.37	2971.06	14.7405	14.0206	14.4012	11.4118	11.8006	11.5368	+	Bin1_Cyto	Cluster -1626	biological regulation;cell projection organization;cellular component organization;cellular component organization at cellular level;cellular component organization or biogenesis;cellular component organization or biogenesis at cellular level;cellular process;establishment of localization;establishment of localization in cell;exocytosis;gamete generation;growth hormone secretion;hormone secretion…	adenyl nucleotide binding;adenyl ribonucleotide binding;ATP binding;binding;catalytic activity;cyclin-dependent protein kinase activity;kinase activity;nucleotide binding;phosphotransferase activity, alcohol group as acceptor;protein kinase activity;protein serine/threonine kinase activity;purine nucleotide binding;purine ribonucleoside triphosphate binding;purine ribonucleotide binding;ribonucle…	cell junction;cell part;cell projection;cytoplasm;cytoplasmic membrane-bounded vesicle;cytoplasmic part;cytoplasmic vesicle;cytoskeleton;extrinsic to internal side of plasma membrane;extrinsic to membrane;extrinsic to plasma membrane;intracellular membrane-bounded organelle;intracellular non-membrane-bounded organelle;intracellular organelle;intracellular part;membrane;membrane part;membrane-boun…		2.96141	2.80435	11.8128	Q04735;Q04735-2	Q04735;Q04735-2	Q04735	CDK16_MOUSE	Cdk16	Cdk16	Cyclin-dependent kinase 16	27372.8	16620.2	21636.3	2724.6	3567.37	2971.06	Cdk16	11	AEALLSHAPR; DLKPQNLLINER; ISTEDINK; LDSDGADLLTK; LEHEEGAPCTAIR; LGEGTYATVYK; LGEGTYATVYKGK; LLQFEGR; LPEGYLEK; LSLPADIR; LTDNLVALK
Q0VBK2	Q0VBK2	Q0VBK2	K2C80_MOUSE	Krt80	Krt80	Keratin, type II cytoskeletal 80	7.24154	0.0160284	2.7461	3.40941	34072.7	9966.01	15010.2	2516.4	1705.96	3931.83	15.0563	13.2828	13.8737	11.2971	10.7364	11.941	+	Bin1_Cyto	Cluster -1626		structural molecule activity	cell part;cytoplasm;cytoskeletal part;intermediate filament;intracellular organelle part;intracellular part;keratin filament;macromolecular complex;organelle part;protein complex		1.79511	2.7461	4.38066	Q0VBK2	Q0VBK2	Q0VBK2	K2C80_MOUSE	Krt80	Krt80	Keratin, type II cytoskeletal 80	34072.7	9966.01	15010.2	2516.4	1705.96	3931.83	Krt80	4	LQEELRK; SLEEAEAYSR; VAEEQGELAFQDAK; VQALEQR
Q6KAQ7	Q6KAQ7;Q6KAQ7-2;Q6KAQ7-3;D3YTT9	Q6KAQ7	ZZZ3_MOUSE	Zzz3	Zzz3	ZZ-type zinc finger-containing protein 3	5.65047	0.0302103	2.63797	3.27851	3705.95	3647.74	4217.59	923.859	806.83	317.155	11.8556	11.8328	12.0422	9.85153	9.65612	8.30904	+	Bin1_Cyto	Cluster -1626	biological regulation;biosynthetic process;cellular biosynthetic process;cellular macromolecule biosynthetic process;cellular macromolecule metabolic process;cellular metabolic process;cellular nitrogen compound metabolic process;cellular process;macromolecule biosynthetic process;macromolecule metabolic process;metabolic process;nitrogen compound metabolic process;nucleic acid metabolic process;…	binding;cation binding;chromatin binding;DNA binding;ion binding;metal ion binding;nucleic acid binding;transition metal ion binding;zinc ion binding	Ada2/Gcn5/Ada3 transcription activator complex;cell part;histone acetyltransferase complex;intracellular membrane-bounded organelle;intracellular non-membrane-bounded organelle;intracellular organelle;intracellular organelle part;intracellular part;macromolecular complex;membrane;membrane-bounded organelle;non-membrane-bounded organelle;nuclear membrane;nuclear part;nucleolus;nucleoplasm part;nuc…		1.51985	2.63797	5.39021	Q6KAQ7	Q6KAQ7;Q6KAQ7-2;Q6KAQ7-3;D3YTT9	Q6KAQ7	ZZZ3_MOUSE	Zzz3	Zzz3	ZZ-type zinc finger-containing protein 3	3705.95	3647.74	4217.59	923.859	806.83	317.155	Zzz3	8	ADIGLPYPQR; CDNCGVEPIQGVR; DSWVSPR; IADELGNR; LEQLLLK; SQAVQDLESLGK; STVGLNGLDESFCGR; TPNLYIYSR
E9Q557	E9Q557;E9PZW0	E9Q557	DESP_MOUSE	Dsp	Dsp	Desmoplakin	7.49594	0.0469299	2.6233	3.26074	366777	75460	126080	27369.3	17762.5	30684.8	18.4845	16.2034	16.944	14.7403	14.1165	14.9052	+	Bin1_Cyto	Cluster -1626	adherens junction organization;anatomical structure development;anatomical structure morphogenesis;biological adhesion;cardiac muscle tissue morphogenesis;cell adhesion;cell differentiation;cell junction organization;cell-cell adhesion;cell-cell junction organization;cellular component organization;cellular component organization at cellular level;cellular component organization or biogenesis;cel…	binding;binding, bridging;enzyme binding;kinase binding;protein binding;protein binding, bridging;protein kinase binding;protein kinase C binding;scaffold protein binding;structural molecule activity	adherens junction;anchoring junction;basolateral plasma membrane;cell junction;cell part;cell-cell adherens junction;cell-cell contact zone;cell-cell junction;cornified envelope;cytoplasm;cytoskeleton;desmosome;extracellular membrane-bounded organelle;extracellular organelle;extracellular region part;extracellular vesicular exosome;fascia adherens;intercalated disc;intracellular membrane-bounded …	Arrhythmogenic right ventricular cardiomyopathy (ARVC)	1.32855	2.6233	3.67665	E9Q557	E9Q557;E9PZW0	E9Q557	DESP_MOUSE	Dsp	Dsp	Desmoplakin	366777	75460	126080	27369.3	17762.5	30684.8	Dsp	85	AEENALQQK; AESGPDLR; AITGFDDPFSGK; DLIDFDDR; DMLANFR; EEDTSGYR; EISMQKEDDSK; EKEYEIER; EMSVQEAYK; EMSVQEAYKK; EYENELAK; FGDSNTVMR; FLDQNLQK; FLSEMLK; GIVDSITGQR; GLQDSIRK; GLVGIEFK; GLVGIEFKEK; IEVLEEELR; ISTISSVR; ITNLTQQLEQASIVK; ITRLTYEIEDEK; IVQLKPR; LEDELNR; LGIYEAMK; LKQESDQLVLNQHPASDK; LLEAASVSSK; LLEAQIATGGIIDPK; LLQLQEQMR; LNDSILQATEQR; LNDSILQATEQRR; LPVEEAYKR; LQAEIKR; LQRLEDELNR; LQSL…
P53395	P53395	P53395	ODB2_MOUSE	Dbt	Dbt	Lipoamide acyltransferase component of branched-chain alpha-keto acid dehydrogenase complex, mitochondrial	5.97063	0.00517539	2.61313	3.24844	6242.84	7147.5	6044.6	757.387	1179.79	1317.91	12.608	12.8032	12.5614	9.56489	10.2043	10.364	+	Bin1_Cyto	Cluster -1626		catalytic activity;dihydrolipoyllysine-residue (2-methylpropanoyl)transferase activity;transferase activity;transferase activity, transferring acyl groups;transferase activity, transferring acyl groups other than amino-acyl groups	cell part;cytoplasmic part;intracellular membrane-bounded organelle;intracellular non-membrane-bounded organelle;intracellular organelle;intracellular organelle part;intracellular part;membrane-bounded organelle;mitochondrial nucleoid;mitochondrial part;mitochondrion;non-membrane-bounded organelle;nucleoid;organelle;organelle part	Valine, leucine and isoleucine degradation	2.28606	2.61313	10.2418	P53395	P53395	P53395	ODB2_MOUSE	Dbt	Dbt	Lipoamide acyltransferase component of branched-chain alpha-keto acid dehydrogenase complex, mitochondrial	6242.84	7147.5	6044.6	757.387	1179.79	1317.91	Dbt	4	LSDIGEGIR; LSEVVGSGK; SEITPPPPQPK; TEPVTGFQK
Q6PIJ4	Q6PIJ4	Q6PIJ4	NFRKB_MOUSE	Nfrkb	Nfrkb	Nuclear factor related to kappa-B-binding protein	5.92313	2.37623e-05	2.56653	3.19202	6748.9	7875.75	6595.14	1147.22	1104.65	1330.66	12.7204	12.9432	12.6872	10.1639	10.1094	10.3779	+	Bin1_Cyto	Cluster -1626	biological regulation;biosynthetic process;cellular biosynthetic process;cellular macromolecule biosynthetic process;cellular macromolecule metabolic process;cellular metabolic process;cellular nitrogen compound metabolic process;cellular process;cellular response to stimulus;cellular response to stress;DNA metabolic process;DNA recombination;DNA repair;macromolecule biosynthetic process;macromol…	binding;DNA binding;enzyme binding;nucleic acid binding;protease binding;protein binding	cell part;chromatin remodeling complex;chromosomal part;DNA helicase complex;Ino80 complex;intracellular membrane-bounded organelle;intracellular organelle;intracellular organelle part;intracellular part;macromolecular complex;membrane-bounded organelle;nuclear chromosome part;nuclear part;nucleoplasm;nucleus;organelle;organelle part;protein complex		4.62411	2.56653	22.3593	Q6PIJ4	Q6PIJ4	Q6PIJ4	NFRKB_MOUSE	Nfrkb	Nfrkb	Nuclear factor related to kappa-B-binding protein	6748.9	7875.75	6595.14	1147.22	1104.65	1330.66	Nfrkb	11	AGQTITVAAHAK; GNLGANLSGLGR; IELGDSDLK; ITVPLSVISQPMK; LTQDLFGAGSGTAGK; NIILTTMPAGTK; SDLLEMAR; SVVTAPIIK; VVPQAVMATVPVK; VVPTLSTTDMK; VVSHSSSAGLPQVR
P63328-2	P63328;P63328-2;P48453;P48453-2;P48455;E9Q6P2;A0A2I3BPC5;E0CZ78;G3X8U7	P63328	PP2BA_MOUSE	Ppp3ca	Ppp3ca	Isoform 2 of Serine/threonine-protein phosphatase 2B catalytic subunit alpha isoform	5.87409	3.67386e-06	2.55429	3.17719	49342.4	55226.6	50050.9	9391.74	8460.9	8469.71	15.5905	15.7531	15.6111	13.1972	13.0466	13.0481	+	Bin1_Cyto	Cluster -1626	anatomical structure development;biological regulation;calcineurin-NFAT signaling pathway;calcium ion transport;calcium-mediated signaling;carbohydrate homeostasis;cardiac muscle adaptation;cardiac muscle hypertrophy;cardiac muscle hypertrophy in response to stress;cation transport;cell cycle process;cell development;cellular chemical homeostasis;cellular developmental process;cellular glucose ho…	binding;calcium-dependent protein serine/threonine phosphatase activity;calmodulin binding;calmodulin-dependent protein phosphatase activity;catalytic activity;cation binding;drug binding;enzyme binding;hydrolase activity;hydrolase activity, acting on ester bonds;ion binding;metal ion binding;phosphatase activity;phosphoprotein phosphatase activity;phosphoric ester hydrolase activity;protein bind…	calcineurin complex;cell part;contractile fiber part;cytoplasm;cytoplasmic part;cytosol;intracellular membrane-bounded organelle;intracellular organelle;intracellular organelle part;intracellular part;macromolecular complex;membrane;membrane-bounded organelle;mitochondrion;nuclear part;nucleoplasm;nucleus;organelle;organelle part;plasma membrane;protein complex;protein serine/threonine phosphatas…	Alzheimer's disease;Amyotrophic lateral sclerosis (ALS);Apoptosis;Axon guidance;B cell receptor signaling pathway;Calcium signaling pathway;ko05152;Long-term potentiation;MAPK signaling pathway;Natural killer cell mediated cytotoxicity;Oocyte meiosis;Osteoclast differentiation;T cell receptor signaling pathway;VEGF signaling pathway;Wnt signaling pathway	5.43488	2.55429	35.7482	P63328-2	P63328;P63328-2;P48453;P48453-2;P48455;E9Q6P2;A0A2I3BPC5;E0CZ78;G3X8U7	P63328	PP2BA_MOUSE	Ppp3ca	Ppp3ca	Isoform 2 of Serine/threonine-protein phosphatase 2B catalytic subunit alpha isoform	49342.4	55226.6	50050.9	9391.74	8460.9	8469.71	Ppp3ca	16	ALASETNGTDSNGSNSSNIQ; DAMPSDANLNSINK; EESESVLTLK; EGRLEESVALR; EVFDNDGKPR; GFSPQHK; GLTPTGMLPSGVLSGGK; IITEGASILR; IITEGASILRQEK; ITSFEEAK; LEESVALR; LFEVGGSPANTR; LSTTDRVVK; QTLQSAIK; YENNVMNIR; YLFLGDYVDR
Q61286;Q61286-2	Q61286;Q61286-2;V9GXP0;V9GXC3;V9GX18	Q61286	HTF4_MOUSE	Tcf12	Tcf12	Transcription factor 12	6.2637	0.0207879	2.54508	3.16605	3103.13	2569.82	988.364	498.757	297.899	266.824	11.5995	11.3275	9.9489	8.96219	8.21868	8.05974	+	Bin1_Cyto	Cluster -1626	biological regulation;positive regulation of biological process;positive regulation of biosynthetic process;positive regulation of cell differentiation;positive regulation of cellular biosynthetic process;positive regulation of cellular metabolic process;positive regulation of cellular process;positive regulation of developmental process;positive regulation of gene expression;positive regulation …	bHLH transcription factor binding;binding;core promoter proximal region DNA binding;core promoter proximal region sequence-specific DNA binding;DNA binding;E-box binding;identical protein binding;nucleic acid binding;nucleic acid binding transcription factor activity;protein binding;protein dimerization activity;protein heterodimerization activity;protein homodimerization activity;regulatory regi…	cell part;chromatin;chromosomal part;cytoplasm;intracellular membrane-bounded organelle;intracellular organelle;intracellular organelle part;intracellular part;macromolecular complex;membrane-bounded organelle;nuclear chromatin;nuclear chromosome part;nuclear part;nucleoplasm part;nucleus;organelle;organelle part;protein complex;transcription factor complex		1.68219	2.54508	4.375	Q61286;Q61286-2	Q61286;Q61286-2;V9GXP0;V9GXC3;V9GX18	Q61286	HTF4_MOUSE	Tcf12	Tcf12	Transcription factor 12				498.757	297.899	266.824	Tcf12	4	DSGLSGCQSSLLR; GGVQNQSGSVVPTEIK; GNAAGSSQTGDALGK; TRPTTLGSSQFSGSGMDER
Q8BMF4	Q8BMF4	Q8BMF4	ODP2_MOUSE	Dlat	Dlat	Dihydrolipoyllysine-residue acetyltransferase component of pyruvate dehydrogenase complex, mitochondrial	5.74365	7.86401e-06	2.52289	3.13918	119446	109023	108610	18072.5	20696.9	19917.9	16.866	16.7343	16.7288	14.1415	14.3371	14.2818	+	Bin1_Cyto	Cluster -1626	acetyl-CoA biosynthetic process;acetyl-CoA biosynthetic process from pyruvate;acetyl-CoA catabolic process;acetyl-CoA metabolic process;alcohol metabolic process;biosynthetic process;carbohydrate metabolic process;carboxylic acid metabolic process;catabolic process;cellular biosynthetic process;cellular carbohydrate metabolic process;cellular catabolic process;cellular ketone metabolic process;ce…	acetyltransferase activity;catalytic activity;dihydrolipoamide S-acyltransferase activity;dihydrolipoyllysine-residue acetyltransferase activity;S-acetyltransferase activity;S-acyltransferase activity;transferase activity;transferase activity, transferring acyl groups;transferase activity, transferring acyl groups other than amino-acyl groups	cell part;cytoplasmic part;intracellular membrane-bounded organelle;intracellular organelle;intracellular organelle part;intracellular part;macromolecular complex;membrane-bounded organelle;mitochondrial part;mitochondrial pyruvate dehydrogenase complex;mitochondrion;myelin sheath;organelle;organelle part;protein complex;pyruvate dehydrogenase complex	Citrate cycle (TCA cycle);Glycolysis / Gluconeogenesis;Pyruvate metabolism	5.10436	2.52289	34.3301	Q8BMF4	Q8BMF4	Q8BMF4	ODP2_MOUSE	Dlat	Dlat	Dihydrolipoyllysine-residue acetyltransferase component of pyruvate dehydrogenase complex, mitochondrial	119446	109023	108610	18072.5	20696.9	19917.9	Dlat	11	AAPAAAAAMAPPGPR; ASALACLK; DIDSFVPSK; GIDLTQVK; GIDLTQVKGTGPEGR; ILVPEGTR; ISVNDFIIK; KDIDSFVPSK; LIPADNEK; VFVSPLAK; VPLPSLSPTMQAGTIAR
Q6IFX2	Q6IFX2	Q6IFX2	K1C42_MOUSE	Krt42	Krt42	Keratin, type I cytoskeletal 42	6.47069	0.0494666	2.50911	3.1225	2.56e+06	472502	977006	168142	112330	339170	21.2877	18.85	19.898	17.3593	16.7774	18.3716	+	Bin1_Cyto	Cluster -1626		structural molecule activity	cell part;cytoplasm;cytoskeletal part;intermediate filament;intracellular organelle part;intracellular part;macromolecular complex;organelle part;protein complex		1.30569	2.50911	2.96648	Q6IFX2	Q6IFX2	Q6IFX2	K1C42_MOUSE	Krt42	Krt42	Keratin, type I cytoskeletal 42	2560000	472502	977006	168142	112330	339170	Krt42	12	ADLEMQIESLK; ALEEANADLEVK; DAEEWFFTK; DYSPYFK; EELAYLR; EELAYLRK; EVATNTEALQSSR; ILNEMRDQYEK; TEITELR; TIEDLRNK; VRALEEANADLEVK; YETELNLR
Q62245	Q02384;Q62245;S4R2C4;A0A0A0MQ87	Q02384	SOS1_MOUSE	Sos1	Sos1	Son of sevenless homolog 1	5.6744	4.21454e-07	2.50461	3.11705	31568.8	33056	33466.4	5681.87	5611.32	5993.44	14.9462	15.0126	15.0304	12.4721	12.4541	12.5492	+	Bin1_Cyto	Cluster -1626	B cell homeostasis;biological regulation;cell surface receptor linked signaling pathway;cellular process;cellular response to stimulus;enzyme linked receptor protein signaling pathway;homeostasis of number of cells;homeostatic process;immune system process;intracellular signal transduction;leukocyte homeostasis;lymphocyte homeostasis;nerve growth factor receptor signaling pathway;positive regulat…	binding;DNA binding;enzyme regulator activity;GTPase regulator activity;guanyl-nucleotide exchange factor activity;nucleic acid binding;nucleoside-triphosphatase regulator activity;Ras guanyl-nucleotide exchange factor activity;Rho guanyl-nucleotide exchange factor activity;small GTPase regulator activity	cell body;cell part;cytoplasmic part;cytoskeletal part;cytosol;intracellular organelle part;intracellular part;membrane;neuronal cell body;organelle part;plasma membrane;postsynaptic density;synapse part	Acute myeloid leukemia;B cell receptor signaling pathway;Chemokine signaling pathway;Chronic myeloid leukemia;Dorso-ventral axis formation;Endometrial cancer;ErbB signaling pathway;Fc epsilon RI signaling pathway;Focal adhesion;Gap junction;Glioma;GnRH signaling pathway;Hepatitis C;Insulin signaling pathway;Jak-STAT signaling pathway;MAPK signaling pathway;MAPK signaling pathway - fly;Natural kil…	6.37525	2.50461	64.5376	Q62245	Q02384;Q62245;S4R2C4;A0A0A0MQ87	Q02384	SOS1_MOUSE	Sos1	Sos1	Son of sevenless homolog 1	31568.8	33056	33466.4	5681.87	5611.32	5993.44	Sos1	29	AFMAEIR; AVQPSELVGSVWTK; CIVETENLEER; DADLLQR; DGNSVIFSAK; DGPPLLENAHSS; EAVQYVLPR; EDKEINSPNLLK; EFTDYLFNK; EINSPNLLK; ELINFSK; EYIQPVQLR; FYSQQMK; GLLVPALKK; IAIENGDQPLSAELK; LDHTFEQIPSR; LPGASSAEYR; LPSAEVYR; MEEFIGTVR; QLTLLESDLYR; QSTSQLIPK; SASVSSISLSK; SFPHPIDK; SLEIEPR; TEEGNPEVLR; TEEGNPEVLRR; TFLTTYR; VQINDKDDTSEYK; WAIADAQSAIEK
Q8K1R3	Q8K1R3	Q8K1R3	PNPT1_MOUSE	Pnpt1	Pnpt1	Polyribonucleotide nucleotidyltransferase 1, mitochondrial	5.35192	0.00232662	2.43968	3.03844	7817.69	8129.42	9143.49	1916.47	1238.68	1533	12.9325	12.9889	13.1585	10.9042	10.2746	10.5821	+	Bin1_Cyto	Cluster -1626	anatomical structure morphogenesis;biological regulation;catabolic process;cell cycle arrest;cell cycle process;cell part morphogenesis;cellular catabolic process;cellular component assembly;cellular component morphogenesis;cellular component organization;cellular component organization at cellular level;cellular component organization or biogenesis;cellular component organization or biogenesis a…	3'-5' exonuclease activity;3'-5'-exoribonuclease activity;binding;catalytic activity;exonuclease activity;exonuclease activity, active with either ribo- or deoxyribonucleic acids and producing 5'-phosphomonoesters;exoribonuclease activity;exoribonuclease activity, producing 5'-phosphomonoesters;hydrolase activity;hydrolase activity, acting on ester bonds;miRNA binding;nuclease activity;nucleic ac…	cell part;cytoplasm;cytoplasmic exosome (RNase complex);cytoplasmic part;exosome (RNase complex);intracellular membrane-bounded organelle;intracellular organelle;intracellular organelle part;intracellular part;macromolecular complex;membrane;membrane-bounded organelle;membrane-enclosed lumen;mitochondrial degradosome;mitochondrial intermembrane space;mitochondrial part;mitochondrion;organelle;org…	Purine metabolism;Pyrimidine metabolism;RNA degradation	2.63327	2.43968	12.5723	Q8K1R3	Q8K1R3	Q8K1R3	PNPT1_MOUSE	Pnpt1	Pnpt1	Polyribonucleotide nucleotidyltransferase 1, mitochondrial	7817.69	8129.42	9143.49	1916.47	1238.68	1533	Pnpt1	10	ALCPVIPK; EIGSSDREVLTSR; FVGPGGYHLK; IFTPSAEIVK; IPTNYLR; SDQIITAINGVK; SDQIITAINGVKDK; SIILNEYK; SIILNEYKR; VLQSPATTALK
Q9DBU5	Q9DBU5	Q9DBU5	RNF6_MOUSE	Rnf6	Rnf6	E3 ubiquitin-protein ligase RNF6	5.2341	0.00513544	2.42671	3.02274	2114.09	1726.57	1568.74	230.934	362.588	439.971	11.0458	10.7537	10.6154	7.85134	8.50219	8.78126	+	Bin1_Cyto	Cluster -1626	biological regulation;catabolic process;cellular catabolic process;cellular macromolecule catabolic process;cellular macromolecule metabolic process;cellular metabolic process;cellular process;cellular protein metabolic process;macromolecule catabolic process;macromolecule metabolic process;macromolecule modification;metabolic process;modification-dependent macromolecule catabolic process;modific…	acid-amino acid ligase activity;androgen receptor binding;binding;catalytic activity;cation binding;DNA binding;hormone receptor binding;ion binding;ligase activity;ligase activity, forming carbon-nitrogen bonds;metal ion binding;nuclear hormone receptor binding;nucleic acid binding;protein binding;receptor binding;small conjugating protein ligase activity;steroid hormone receptor binding;transit…	axon;cell part;cell projection;cytoplasm;intracellular membrane-bounded organelle;intracellular organelle;intracellular organelle part;intracellular part;membrane;membrane-bounded organelle;neuron projection;nuclear body;nuclear membrane;nuclear part;nucleoplasm part;nucleus;organelle;organelle membrane;organelle part;PML body		2.28942	2.42671	8.00063	Q9DBU5	Q9DBU5	Q9DBU5	RNF6_MOUSE	Rnf6	Rnf6	E3 ubiquitin-protein ligase RNF6				230.934	362.588	439.971	Rnf6	2	ADSVVEAGTLPILR; SYEQDGVDSELGK
Q8VC19	Q8VC19;A0A0R4J0X2	Q8VC19	HEM1_MOUSE	Alas1	Alas1	5-aminolevulinate synthase, nonspecific, mitochondrial	5.21878	0.00236127	2.40063	2.99117	8283.37	8237.49	7373.38	1216.81	1551.06	1810.64	13.016	13.008	12.8481	10.2489	10.599	10.8223	+	Bin1_Cyto	Cluster -1626	biosynthetic process;cellular aromatic compound metabolic process;cellular biosynthetic process;cellular metabolic process;cellular nitrogen compound biosynthetic process;cellular nitrogen compound metabolic process;cellular process;cofactor biosynthetic process;cofactor metabolic process;heterocycle biosynthetic process;heterocycle metabolic process;metabolic process;nitrogen compound metabolic …	5-aminolevulinate synthase activity;binding;catalytic activity;cofactor binding;N-acyltransferase activity;N-succinyltransferase activity;pyridoxal phosphate binding;succinyltransferase activity;transferase activity;transferase activity, transferring acyl groups;transferase activity, transferring acyl groups other than amino-acyl groups;vitamin B6 binding;vitamin binding	cell part;cytoplasm;cytoplasmic part;intracellular membrane-bounded organelle;intracellular organelle;intracellular organelle lumen;intracellular organelle part;intracellular part;membrane-bounded organelle;membrane-enclosed lumen;mitochondrial matrix;mitochondrial part;mitochondrion;nuclear part;nucleoplasm;organelle;organelle lumen;organelle part	Glycine, serine and threonine metabolism;Porphyrin and chlorophyll metabolism	2.62685	2.40063	13.671	Q8VC19	Q8VC19;A0A0R4J0X2	Q8VC19	HEM1_MOUSE	Alas1	Alas1	5-aminolevulinate synthase, nonspecific, mitochondrial	8283.37	8237.49	7373.38	1216.81	1551.06	1810.64	Alas1	4	AYFSGMSK; MDIISGTLGK; NTEICDELMTR; VCGAVMETVK
P59808	P59808;F8VQK5	P59808	SASH1_MOUSE	Sash1	Sash1	SAM and SH3 domain-containing protein 1	5.25938	0.000146821	2.39226	2.98103	71738.9	82584.9	82917.2	15379.6	14437.7	15290.9	16.1305	16.3336	16.3394	13.9087	13.8176	13.9004	+	Bin1_Cyto	Cluster -1626	biological regulation;cellular macromolecule metabolic process;cellular metabolic process;cellular process;cellular protein metabolic process;macromolecule metabolic process;macromolecule modification;metabolic process;positive regulation of angiogenesis;positive regulation of biological process;positive regulation of catalytic activity;positive regulation of cell communication;positive regulatio…	binding;enzyme binding;kinase binding;mitogen-activated protein kinase kinase kinase binding;protein binding;protein complex scaffold;protein C-terminus binding;protein kinase binding;structural molecule activity	cell part;macromolecular complex;membrane;protein complex		3.83321	2.39226	32.0664	P59808	P59808;F8VQK5	P59808	SASH1_MOUSE	Sash1	Sash1	SAM and SH3 domain-containing protein 1	71738.9	82584.9	82917.2	15379.6	14437.7	15290.9	Sash1	41	AGGSVESLR; ASPASPVSPSDCPSPR; CGIPEALVQR; DFEAQPPVKPGLTR; DSGCYESSENLENAK; DVATNMDQIR; EGDFVYK; EGVDGEQSAPETR; ELEPEAGVSESISR; GLGSLSHGR; GRDPTADVMLLTQSK; GVDLEMLTENK; HPSQPPPVPAK; KPSTEGGEEHVFENSPVQDER; LGPVLSRK; LIRVEEMK; LLVDNQGLSGR; LLVDNQGLSGRSPR; LQAEGIDLTEEPYSDK; MGTFFSYPEEEK; MGTFFSYPEEEKAQK; NVPTEMPETCSQNVPEVPQK; SALYSGVHK; SCDVPSVTDLSK; SCETLEGPEPVESWPR; SEDGDDEEPPYR; SHSLDDLQGDADVGK; SL…
O89094;O89094-2	O89094;O89094-2	O89094	CASPE_MOUSE	Casp14	Casp14	Caspase-14	5.28344	0.00393429	2.37182	2.95628	16834.7	9729.71	14310.8	2259.74	2604.63	2872.11	14.0392	13.2482	13.8048	11.1419	11.3469	11.4879	+	Bin1_Cyto	Cluster -1626	activation of caspase activity;biological regulation;cell differentiation;cellular developmental process;cellular process;cellular response to stimulus;cellular response to stress;developmental process;DNA damage response, signal transduction resulting in induction of apoptosis;induction of apoptosis;induction of apoptosis by intracellular signals;induction of programmed cell death;intracellular …	catalytic activity;hydrolase activity;peptidase activity	cell part;cytoplasm;cytoskeletal part;extracellular membrane-bounded organelle;extracellular organelle;extracellular region part;extracellular vesicular exosome;intermediate filament;intracellular membrane-bounded organelle;intracellular organelle;intracellular organelle part;intracellular part;keratin filament;macromolecular complex;membrane-bounded organelle;membrane-bounded vesicle;nucleus;org…		2.40513	2.37182	9.29527	O89094;O89094-2	O89094;O89094-2	O89094	CASPE_MOUSE	Casp14	Casp14	Caspase-14	16834.7	9729.71	14310.8	2259.74	2604.63	2872.11	Casp14	1	YDMSGAR
G5E8Z2	G5E8Z2;A0A3Q4EGS4;A0A3B2W725	G5E8Z2	TAF4B_MOUSE	Taf4b	Taf4b	Transcription initiation factor TFIID subunit 4B	4.96463	0.000351933	2.31483	2.88729	7023.03	7405.88	7223.37	1590.17	1345.92	1425.22	12.7779	12.8545	12.8185	10.635	10.3944	10.477	+	Bin1_Cyto	Cluster -1626	biological regulation;biosynthetic process;cellular biosynthetic process;cellular macromolecule biosynthetic process;cellular macromolecule metabolic process;cellular metabolic process;cellular nitrogen compound metabolic process;cellular process;female gamete generation;gamete generation;macromolecule biosynthetic process;macromolecule metabolic process;male gamete generation;metabolic process;m…	binding;DNA binding;NF-kappaB binding;nucleic acid binding;nucleic acid binding transcription factor activity;protein binding;sequence-specific DNA binding transcription factor activity;transcription factor binding	cell part;cytoplasm;intracellular non-membrane-bounded organelle;intracellular organelle;intracellular organelle part;intracellular part;macromolecular complex;non-membrane-bounded organelle;nuclear part;nucleolus;nucleoplasm;nucleoplasm part;organelle;organelle part;protein complex;transcription factor complex;transcription factor TFIID complex	Basal transcription factors;Huntington's disease	3.45354	2.31483	31.2964	G5E8Z2	G5E8Z2;A0A3Q4EGS4;A0A3B2W725	G5E8Z2	TAF4B_MOUSE	Taf4b	Taf4b	Transcription initiation factor TFIID subunit 4B	7023.03	7405.88	7223.37	1590.17	1345.92	1425.22	Taf4b	4	ICTVPNSSSQLMK; LVNTVSTLK; SSSLGVLSTPSNDAR; VVPVTALPK
Q9D7V2	Q9D0E3;Q9D7V2;G3X915	Q9D0E3	LYSM2_MOUSE	Lysmd2	Lysmd2	LysM and putative peptidoglycan-binding domain-containing protein 2	4.94379	1.83985e-05	2.30437	2.87462	15449.6	13591.6	14980.5	2844.47	2962.1	3097.87	13.9153	13.7304	13.8708	11.4739	11.5324	11.5971	+	Bin1_Cyto	Cluster -1626					4.73522	2.30437	34.8698	Q9D7V2	Q9D0E3;Q9D7V2;G3X915	Q9D0E3	LYSM2_MOUSE	Lysmd2	Lysmd2	LysM and putative peptidoglycan-binding domain-containing protein 2	15449.6	13591.6	14980.5	2844.47	2962.1	3097.87	Lysmd2	6	AGDTLQGIALK; APLGAGVIER; DEESPYAASLYHS; LFTNDCIFLK; SYGSTASVR; YGVTMEQIK
O70209	O70209;A0A1B0GSX6	O70209	PDLI3_MOUSE	Pdlim3	Pdlim3	PDZ and LIM domain protein 3	4.92684	0.000207282	2.30304	2.87301	14746.4	19434.7	17948.5	3385.25	3049.34	4146.15	13.8481	14.2463	14.1316	11.725	11.5743	12.0176	+	Bin1_Cyto	Cluster -1626	actin cytoskeleton organization;actin filament organization;actin filament-based process;anatomical structure development;cellular component organization;cellular component organization at cellular level;cellular component organization or biogenesis;cellular component organization or biogenesis at cellular level;cellular process;cytoskeleton organization;developmental process;heart development;or…	binding;cation binding;cytoskeletal protein binding;ion binding;metal ion binding;protein binding;structural constituent of muscle;structural molecule activity;transition metal ion binding;zinc ion binding	actin cytoskeleton;cell part;contractile fiber part;cytoplasmic part;cytoskeleton;intracellular non-membrane-bounded organelle;intracellular organelle;intracellular part;non-membrane-bounded organelle;organelle;organelle part;Z disc		3.68344	2.30304	13.0927	O70209	O70209;A0A1B0GSX6	O70209	PDLI3_MOUSE	Pdlim3	Pdlim3	PDZ and LIM domain protein 3	14746.4	19434.7	17948.5	3385.25	3049.34	4146.15	Pdlim3	6	AASYQLCLK; AQPFVAAANIDDK; CGSGIVGAVVK; LWSPQVSEDGK; RAQPFVAAANIDDK; VLQDLVNDGPDDRPAGTR
Q9CWG8;Q9CWG8-2	Q9CWG8;Q9CWG8-2;A0A3B2WD93	Q9CWG8	NDUF7_MOUSE	Ndufaf7	Ndufaf7	Protein arginine methyltransferase NDUFAF7, mitochondrial	4.68143	0.0253087	2.30172	2.87142	2298.56	1021.57	1934.45	165.929	460.324	496.177	11.1665	9.99657	10.9177	7.37442	8.84651	8.95471	+	Bin1_Cyto	Cluster -1626	cellular component assembly;cellular component assembly at cellular level;cellular component biogenesis;cellular component organization;cellular component organization at cellular level;cellular component organization or biogenesis;cellular component organization or biogenesis at cellular level;cellular macromolecular complex assembly;cellular macromolecular complex subunit organization;cellular …	binding;enzyme binding;protein binding	cell part;cytoplasmic part;extracellular region part;extracellular space;intracellular membrane-bounded organelle;intracellular organelle;intracellular part;membrane-bounded organelle;mitochondrion;organelle		1.59673	2.30172	3.70283	Q9CWG8;Q9CWG8-2	Q9CWG8;Q9CWG8-2;A0A3B2WD93	Q9CWG8	NDUF7_MOUSE	Ndufaf7	Ndufaf7	Protein arginine methyltransferase NDUFAF7, mitochondrial	2298.56	1021.57	1934.45	165.929			Ndufaf7	1	DAESLVYMK
Q64127;Q64127-2	Q64127;Q64127-2;E9Q1U8	Q64127	TIF1A_MOUSE	Trim24	Trim24	Transcription intermediary factor 1-alpha	4.73087	0.000394329	2.24344	2.80087	13189.2	9516.13	12221.8	2914.82	2048.81	2419.18	13.6871	13.2162	13.5772	11.5092	11.0006	11.2403	+	Bin1_Cyto	Cluster -1626	biological regulation;biosynthetic process;calcium ion homeostasis;catabolic process;cation homeostasis;cellular biosynthetic process;cellular macromolecule biosynthetic process;cellular macromolecule metabolic process;cellular metabolic process;cellular nitrogen compound metabolic process;cellular process;cellular protein metabolic process;cellular response to chemical stimulus;cellular response…	acid-amino acid ligase activity;binding;catalytic activity;cation binding;chromatin binding;DNA binding;estrogen response element binding;histone acetyl-lysine binding;histone binding;ion binding;kinase activity;ligand-dependent nuclear receptor binding;ligase activity;ligase activity, forming carbon-nitrogen bonds;metal ion binding;nucleic acid binding;p53 binding;phosphotransferase activity, al…	cell part;chromatin;chromosomal part;cytoplasm;euchromatin;intracellular membrane-bounded organelle;intracellular organelle;intracellular organelle part;intracellular part;membrane-bounded organelle;nuclear chromatin;nuclear chromosome part;nuclear euchromatin;nuclear part;nucleoplasm;nucleus;organelle;organelle part;perichromatin fibrils		3.40414	2.24344	10.9714	Q64127;Q64127-2	Q64127;Q64127-2;E9Q1U8	Q64127	TIF1A_MOUSE	Trim24	Trim24	Transcription intermediary factor 1-alpha	13189.2	9516.13	12221.8	2914.82	2048.81	2419.18	Trim24	5	DTTEVPSSTVEK; IIEINQNQK; LMQQQQEVAGLSK; LYCETCDK; VIIDTLITK
P22682	P22682;A0A0X1KG61;A0A0U1RP47;A0A0U1RQ85	P22682	CBL_MOUSE	Cbl	Cbl	E3 ubiquitin-protein ligase CBL	4.70329	4.05148e-05	2.23546	2.7912	11039.5	11258.1	9823.2	2328.77	2459.59	2041.07	13.4304	13.4587	13.262	11.1854	11.2642	10.9951	+	Bin1_Cyto	Cluster -1626	anatomical structure homeostasis;biological regulation;bone resorption;cell surface receptor linked signaling pathway;cellular macromolecule metabolic process;cellular metabolic process;cellular process;cellular protein metabolic process;cellular response to stimulus;homeostatic process;macromolecule metabolic process;macromolecule modification;metabolic process;negative regulation of apoptosis;n…	acid-amino acid ligase activity;binding;calcium ion binding;catalytic activity;cation binding;ephrin receptor binding;ion binding;ligase activity;ligase activity, forming carbon-nitrogen bonds;metal ion binding;molecular transducer activity;protein binding;protein domain specific binding;receptor binding;SH3 domain binding;signal transducer activity;small conjugating protein ligase activity;trans…	cell part;cytoplasm;intracellular membrane-bounded organelle;intracellular organelle;intracellular part;membrane;membrane-bounded organelle;nucleus;organelle;plasma membrane	Bacterial invasion of epithelial cells;Chronic myeloid leukemia;Endocytosis;ErbB signaling pathway;Insulin signaling pathway;Jak-STAT signaling pathway;Pathways in cancer;T cell receptor signaling pathway;Ubiquitin mediated proteolysis	4.39239	2.23546	22.1904	P22682	P22682;A0A0X1KG61;A0A0U1RP47;A0A0U1RQ85	P22682	CBL_MOUSE	Cbl	Cbl	E3 ubiquitin-protein ligase CBL	11039.5	11258.1	9823.2	2328.77	2459.59	2041.07	Cbl	14	ADAAEFWR; ADAAEFWRK; ALVIAHNNIEMAK; APVPASTSVLGTASK; EFVSISSPAHVAT; ICAENDKDVK; LDLLQQR; LMSQGYSYQDIQK; METLGENEYFR; MYEENSQPR; QTISLFK; RPLPCTPGDCPSR; SSGAGGGGSGGSGAGGLIGLMK; VPVATPNPGDPWNGR
Q80ZK0	Q80ZK0;G5E8U5;E9QJS0;G5E8U8	Q80ZK0	RT10_MOUSE	Mrps10	Mrps10	28S ribosomal protein S10, mitochondrial	4.78993	0.00358046	2.23344	2.78875	22559	32481.6	39008.1	5997.86	6003.73	7633.07	14.4614	14.9873	15.2515	12.5502	12.5516	12.898	+	Bin1_Cyto	Cluster -1626	biosynthetic process;cellular biosynthetic process;cellular macromolecule biosynthetic process;cellular macromolecule metabolic process;cellular metabolic process;cellular process;cellular protein metabolic process;macromolecule biosynthetic process;macromolecule metabolic process;metabolic process;primary metabolic process;protein metabolic process;translation	structural constituent of ribosome;structural molecule activity	cell part;cytoplasmic part;intracellular membrane-bounded organelle;intracellular organelle;intracellular organelle part;intracellular part;macromolecular complex;membrane-bounded organelle;mitochondrial part;mitochondrial small ribosomal subunit;mitochondrion;organellar small ribosomal subunit;organelle;organelle part;ribonucleoprotein complex;small ribosomal subunit		2.44606	2.23344	8.60873	Q80ZK0	Q80ZK0;G5E8U5;E9QJS0;G5E8U8	Q80ZK0	RT10_MOUSE	Mrps10	Mrps10	28S ribosomal protein S10, mitochondrial	22559	32481.6	39008.1	5997.86	6003.73	7633.07	Mrps10	3	DVTRPTITTSDEPDTLYK; NLPEGVAMEVTK; TQIQQLPEHIK
Q8C0J6	Q8C0J6	Q8C0J6	SWAHC_MOUSE	Sowahc	Sowahc	Ankyrin repeat domain-containing protein SOWAHC	5.07918	0.0311425	2.23233	2.78741	364.88	962.329	1132.36	220.607	129.705	133.933	8.51128	9.91039	10.1451	7.78533	7.01909	7.06537	+	Bin1_Cyto	Cluster -1626					1.50665	2.23233	3.93613	Q8C0J6	Q8C0J6	Q8C0J6	SWAHC_MOUSE	Sowahc	Sowahc	Ankyrin repeat domain-containing protein SOWAHC				220.607	129.705	133.933	Sowahc	1	NLVGALDEDDGDSPAAR
Q91ZX7	Q91ZX7;A0A0R4J0I9	Q91ZX7	LRP1_MOUSE	Lrp1	Lrp1	Prolow-density lipoprotein receptor-related protein 1	4.18008	0.0410456	2.21293	2.76392	1180.52	882.856	634.931	335.735	89.9959	219.784	10.2052	9.78603	9.31046	8.39118	6.49179	7.77994	+	Bin1_Cyto	Cluster -1626	activation of protein kinase activity;activation of protein kinase C activity by G-protein coupled receptor protein signaling pathway;aging;alcohol metabolic process;anatomical structure morphogenesis;aorta morphogenesis;apoptotic cell clearance;artery morphogenesis;biological regulation;blood vessel morphogenesis;cell proliferation;cell surface receptor linked signaling pathway;cellular componen…	apolipoprotein binding;binding;calcium ion binding;cation binding;ion binding;metal ion binding;protein binding;protein complex binding	adherens junction;anchoring junction;cell body;cell junction;cell part;cell projection;cell-substrate adherens junction;cell-substrate junction;clathrin-coated vesicle;coated pit;coated vesicle;cytoplasm;cytoplasmic membrane-bounded vesicle;cytoplasmic part;cytoplasmic vesicle;dendrite;endosome;focal adhesion;integral to membrane;integral to plasma membrane;intracellular membrane-bounded organell…	Alzheimer's disease;Malaria	1.38673	2.21293	3.58903	Q91ZX7	Q91ZX7;A0A0R4J0I9	Q91ZX7	LRP1_MOUSE	Lrp1	Lrp1	Prolow-density lipoprotein receptor-related protein 1				335.735	89.9959	219.784	Lrp1	4	GDYSVLVPGLR; GVAGAPPTVTLLR; HSLASTDEK; TTLLAGDIEHPR
Q3U2A8	Q3U2A8;F7A8L1;F6YJY2;F6Z939	Q3U2A8	SYVM_MOUSE	Vars2	Vars2	Valine--tRNA ligase, mitochondrial	5.09262	0.0351073	2.20363	2.75266	2841.36	1073.49	1166.25	352.479	293.722	351.536	11.4724	10.0681	10.1877	8.46139	8.19831	8.45753	+	Bin1_Cyto	Cluster -1626	amine metabolic process;amino acid activation;carboxylic acid metabolic process;cellular amine metabolic process;cellular amino acid metabolic process;cellular ketone metabolic process;cellular macromolecule metabolic process;cellular metabolic process;cellular nitrogen compound metabolic process;cellular process;macromolecule metabolic process;metabolic process;ncRNA metabolic process;nitrogen c…	adenyl nucleotide binding;adenyl ribonucleotide binding;aminoacyl-tRNA editing activity;aminoacyl-tRNA ligase activity;ATP binding;binding;carboxylic ester hydrolase activity;catalytic activity;hydrolase activity;hydrolase activity, acting on ester bonds;ligase activity;ligase activity, forming aminoacyl-tRNA and related compounds;ligase activity, forming carbon-oxygen bonds;nucleotide binding;pu…	cell part;cytoplasmic part;intracellular membrane-bounded organelle;intracellular organelle;intracellular part;membrane-bounded organelle;mitochondrion;organelle	Aminoacyl-tRNA biosynthesis;Valine, leucine and isoleucine biosynthesis	1.4546	2.20363	4.81307	Q3U2A8	Q3U2A8;F7A8L1;F6YJY2;F6Z939	Q3U2A8	SYVM_MOUSE	Vars2	Vars2	Valine--tRNA ligase, mitochondrial		1073.49	1166.25	352.479	293.722	351.536	Vars2	3	EVVLYEIPTGPGEK; LYNSGLLYR; SGDVVEYLLK
O35459	O35459;F7B227	O35459	ECH1_MOUSE	Ech1	Ech1	Delta(3,5)-Delta(2,4)-dienoyl-CoA isomerase, mitochondrial	4.27848	0.00916343	2.14687	2.68395	3775.41	2827.22	4402.7	814.49	1207.77	549.99	11.8824	11.4652	12.1042	9.66975	10.2381	9.10326	+	Bin1_Cyto	Cluster -1626	carboxylic acid catabolic process;carboxylic acid metabolic process;catabolic process;cellular catabolic process;cellular ketone metabolic process;cellular lipid catabolic process;cellular lipid metabolic process;cellular metabolic process;cellular process;fatty acid beta-oxidation;fatty acid catabolic process;fatty acid metabolic process;fatty acid oxidation;lipid catabolic process;lipid metabol…	binding;catalytic activity;isomerase activity;protein binding;receptor binding	cell part;cytoplasmic part;extracellular membrane-bounded organelle;extracellular organelle;extracellular region part;extracellular vesicular exosome;intracellular membrane-bounded organelle;intracellular organelle;intracellular part;membrane;membrane-bounded organelle;membrane-bounded vesicle;microbody;mitochondrion;organelle;peroxisome;vesicle	Peroxisome	2.03794	2.14687	5.68888	O35459	O35459;F7B227	O35459	ECH1_MOUSE	Ech1	Ech1	Delta(3,5)-Delta(2,4)-dienoyl-CoA isomerase, mitochondrial	3775.41	2827.22	4402.7	814.49	1207.77	549.99	Ech1	2	ELVECFQK; INLIYSR
A0A1L1SQI7;G3X915	A0A1L1SQI7;G3X915	A0A1L1SQI7	A0A1L1SQI7_MOUSE;G3X915_MOUSE	Lysmd2	Lysmd2	LysM and putative peptidoglycan-binding domain-containing protein 2	4.38919	0.0110543	2.13381	2.66814	8104.2	3964.05	4341.58	1588.76	1417.06	732.871	12.9845	11.9528	12.084	10.6337	10.4687	9.51742	+	Bin1_Cyto	Cluster -1626					1.95647	2.13381	4.48706	A0A1L1SQI7;G3X915	A0A1L1SQI7;G3X915	A0A1L1SQI7	A0A1L1SQI7_MOUSE;G3X915_MOUSE	Lysmd2	Lysmd2	LysM and putative peptidoglycan-binding domain-containing protein 2	8104.2	3964.05	4341.58	1588.76	1417.06	732.871	Lysmd2	6	AGDTLQGIALK; APLGAGVIER; DEESPYAASLYHS; LFTNDCIFLK; SYGSTASVR; YGVTMEQIK
Q09163;Q09163-2;Q09163-3;Q09163-4;Q09163-5;Q09163-6	Q09163;Q09163-2;Q09163-3;Q09163-4;Q09163-5;Q09163-6;Q9DAU5;B4YB46;Q925U3;B4YB48;G3UWU8;G3UZ17;E9PVN3	Q09163	DLK1_MOUSE	Dlk1	Dlk1	Protein delta homolog 1	4.40067	0.00023864	2.13345	2.6677	4116.16	3455.01	3368.42	882.957	809.116	793.819	12.0071	11.7545	11.7179	9.7862	9.6602	9.63267	+	Bin1_Cyto	Cluster -1626	anatomical structure development;biological regulation;developmental process;embryonic skeletal system development;negative regulation of biological process;negative regulation of cell communication;negative regulation of cellular process;negative regulation of Notch signaling pathway;negative regulation of response to stimulus;negative regulation of signal transduction;negative regulation of sig…	binding;calcium ion binding;cation binding;ion binding;metal ion binding	cell part;external side of plasma membrane;integral to membrane;intrinsic to membrane;membrane;membrane part;plasma membrane;plasma membrane part		3.62226	2.13345	20.8198	Q09163;Q09163-2;Q09163-3;Q09163-4;Q09163-5;Q09163-6	Q09163;Q09163-2;Q09163-3;Q09163-4;Q09163-5;Q09163-6;Q9DAU5;B4YB46;Q925U3;B4YB48;G3UWU8;G3UZ17;E9PVN3	Q09163	DLK1_MOUSE	Dlk1	Dlk1	Protein delta homolog 1	4116.16	3455.01	3368.42	882.957	809.116	793.819	Dlk1	4	CETWVSNLR; FCEIDVR; GQYECSCTPGFSGK; IDMTTFNK
P35492	P35492	P35492	HUTH_MOUSE	Hal	Hal	Histidine ammonia-lyase	4.58512	0.0135134	2.12554	2.65812	4600.45	2043.2	2308.12	494.118	785.511	672.722	12.1676	10.9966	11.1725	8.94871	9.61749	9.39387	+	Bin1_Cyto	Cluster -1626	amine catabolic process;amine metabolic process;biosynthetic process;carboxylic acid catabolic process;carboxylic acid metabolic process;catabolic process;cellular amine metabolic process;cellular amino acid catabolic process;cellular amino acid metabolic process;cellular catabolic process;cellular ketone metabolic process;cellular metabolic process;cellular nitrogen compound metabolic process;ce…	ammonia-lyase activity;carbon-nitrogen lyase activity;catalytic activity;histidine ammonia-lyase activity;lyase activity	cell part;cytoplasm;intracellular part	Histidine metabolism;Nitrogen metabolism	1.86924	2.12554	5.13208	P35492	P35492	P35492	HUTH_MOUSE	Hal	Hal	Histidine ammonia-lyase	4600.45	2043.2	2308.12	494.118			Hal	3	GYSGISLETLK; VQDAYTLR; VWEVAAPYIEK
Q9Z2I0	Q9Z2I0	Q9Z2I0	LETM1_MOUSE	Letm1	Letm1	Mitochondrial proton/calcium exchanger protein	4.21351	0.010329	2.11909	2.65031	2952.11	2429.82	2465.43	795.22	649.675	417.532	11.5275	11.2466	11.2676	9.63521	9.34357	8.70574	+	Bin1_Cyto	Cluster -1626	cellular component organization;cellular component organization at cellular level;cellular component organization or biogenesis;cellular component organization or biogenesis at cellular level;cellular membrane organization;cellular process;cristae formation;inner mitochondrial membrane organization;membrane organization;mitochondrial membrane organization;mitochondrion organization;organelle orga…	binding;cation binding;ion binding;metal ion binding	cell part;cytoplasmic part;integral to membrane;intracellular membrane-bounded organelle;intracellular organelle;intracellular organelle part;intracellular part;intrinsic to membrane;membrane;membrane part;membrane-bounded organelle;mitochondrial inner membrane;mitochondrial membrane;mitochondrial part;mitochondrion;organelle;organelle inner membrane;organelle membrane;organelle part		1.98594	2.11909	7.33417	Q9Z2I0	Q9Z2I0	Q9Z2I0	LETM1_MOUSE	Letm1	Letm1	Mitochondrial proton/calcium exchanger protein	2952.11	2429.82	2465.43	795.22	649.675	417.532	Letm1	7	DFSAFFQK; ELQAACR; ETGERPSNEEIMR; LISEEGVDSLTVK; STLQTLPEIVAK; VAEVEGEK; YIEESAASK
Q922U2	Q922U2	Q922U2	K2C5_MOUSE	Krt5	Krt5	Keratin, type II cytoskeletal 5	4.37054	0.00965751	2.0935	2.61933	582249	259045	352978	96691.9	61625.9	114937	19.1513	17.9828	18.4292	16.5611	15.9112	16.8105	+	Bin1_Cyto	Cluster -1626		binding;protein binding;scaffold protein binding;structural molecule activity	cell part;cytoplasm;cytoplasmic part;cytoskeletal part;extracellular membrane-bounded organelle;extracellular organelle;extracellular region part;extracellular vesicular exosome;intermediate filament;intracellular membrane-bounded organelle;intracellular organelle;intracellular organelle part;intracellular part;keratin filament;macromolecular complex;membrane;membrane-bounded organelle;membrane-b…		2.01513	2.0935	4.83188	Q922U2	Q922U2	Q922U2	K2C5_MOUSE	Krt5	Krt5	Keratin, type II cytoskeletal 5	582249	259045	352978	96691.9	61625.9	114937	Krt5	31	AQYEDIANR; DVDAAYMNK; EYQELMNTK; FASFIDK; FASFIDKVR; FVSTTSSSR; GELALKDAR; GRLDSELR; HEISEMNR; KDVDAAYMNK; KLLEGEECR; LLEGEECR; LLREYQELMNTK; LRSEIDNVK; NKYEDEINK; QSSVSFR; RTTAENEFVMLK; SEIDNVK; SEIDNVKK; SFSAASAITPSVSR; SLDLDSIIAEVK; SRTEAESWYQTK; TEAESWYQTK; TEEREQIK; TTAENEFVMLK; TTAENEFVMLKK; VDALMDEINFMK; YEDEINK; YEDEINKR; YEELQQTAGR; YEELQQTAGRHGDDLR
Q8CHC4	Q8CHC4;D3Z656;F7BQW7;E9Q7S0	Q8CHC4	SYNJ1_MOUSE	Synj1	Synj1	Synaptojanin-1	4.25567	1.49675e-05	2.08863	2.61344	64459.8	68798.8	59627.7	15509.6	14088.4	15726.5	15.9761	16.0701	15.8637	13.9209	13.7822	13.9409	+	Bin1_Cyto	Cluster -1626	cellular component organization;cellular component organization or biogenesis;cellular lipid metabolic process;cellular membrane organization;cellular metabolic process;cellular process;dephosphorylation;endocytosis;establishment of localization;glycerolipid metabolic process;glycerophospholipid metabolic process;lipid metabolic process;lipid modification;membrane invagination;membrane organizati…	binding;catalytic activity;hydrolase activity;hydrolase activity, acting on ester bonds;inositol or phosphatidylinositol phosphatase activity;nucleic acid binding;nucleotide binding;phosphatase activity;phosphatidylinositol bisphosphate phosphatase activity;phosphatidylinositol phosphate 5-phosphatase activity;phosphatidylinositol-4,5-bisphosphate 5-phosphatase activity;phosphoric ester hydrolase…	cell part;cytoplasm;intracellular part		4.82485	2.08863	26.8549	Q8CHC4	Q8CHC4;D3Z656;F7BQW7;E9Q7S0	Q8CHC4	SYNJ1_MOUSE	Synj1	Synj1	Synaptojanin-1	64459.8	68798.8	59627.7	15509.6	14088.4	15726.5	Synj1	38	AFQSHLK; AGVISAPQSQAR; ALLTTGSLR; APSTLDFTER; AQPSVQISPVLTPDPK; DSSQTLEPK; DVAVDTVK; ERNEDFVEIAR; GASVSFCVLPAR; GFEANAPAFDR; IDLPNEEVK; IQESEVFR; IYAGTGALEGK; IYAGTGALEGKAK; LAGIQEFQDK; LAGIQEFQDKR; LHSILKPQVQK; LMCGGVEIR; LSFPMGR; LWAVELQK; NEDFVEIAR; NMCENFYK; QIVVNLLGSK; QLEALGLAEKPQLVTR; SAEDLDLLNASFQDESK; SMWSVNGDSISK; SQESMGSSANPFPSLPCR; SSQSLPSDSSPQLQVK; TAAPGNPFR; TGMGGATGNK; TIQNNFFDSSK;…
Q3UTJ2;Q3UTJ2-2	Q3UTJ2;Q3UTJ2-2;Q3UTJ2-5;Q3UTJ2-6;Q3UTJ2-7;B9EKP8;D3Z080;D3YUT0;A0A0R4J1X5;D3YTN2;B7ZWM6;D3Z4W6;D3YY43	Q3UTJ2	SRBS2_MOUSE	Sorbs2	Sorbs2	Sorbin and SH3 domain-containing protein 2	4.24509	0.000124863	2.0886	2.6134	18510.2	20673	17255.6	3846.43	4822.55	4626.1	14.176	14.3355	14.0748	11.9093	12.2356	12.1756	+	Bin1_Cyto	Cluster -1626	actin cytoskeleton organization;actin filament organization;actin filament-based process;biological adhesion;cell adhesion;cell migration;cell motility;cellular component movement;cellular component organization;cellular component organization at cellular level;cellular component organization or biogenesis;cellular component organization or biogenesis at cellular level;cellular process;cytoskelet…	binding;cation binding;ion binding;metal ion binding;protein binding;protein domain specific binding	adherens junction;anchoring junction;cell junction;cell part;cell-substrate adherens junction;cell-substrate junction;contractile fiber part;cytoplasmic part;cytoskeleton;focal adhesion;intracellular non-membrane-bounded organelle;intracellular organelle;intracellular part;membrane;non-membrane-bounded organelle;organelle;organelle part;perinuclear region of cytoplasm;plasma membrane;Z disc		3.90357	2.0886	16.6106	Q3UTJ2;Q3UTJ2-2	Q3UTJ2;Q3UTJ2-2;Q3UTJ2-5;Q3UTJ2-6;Q3UTJ2-7;B9EKP8;D3Z080;D3YUT0;A0A0R4J1X5;D3YTN2;B7ZWM6;D3Z4W6;D3YY43	Q3UTJ2	SRBS2_MOUSE	Sorbs2	Sorbs2	Sorbin and SH3 domain-containing protein 2	18510.2	20673	17255.6	3846.43	4822.55	4626.1	Sorbs2	22	AAMSVTLTSVK; ADLPGSSSTFTK; AQPARPPPPVQPGEIGEAIAK; CDDGWFVGTSR; CDDGWFVGTSRR; ESDVVDVMEK; FFGTFPGNYVK; GDTVYILR; GLGDQSSSR; NEDELELR; RVQSSPNLLAAGR; SEPAVGPLR; SFISSSPSSPSR; SIFEYEPGK; SLERPSSSASMAGDFR; SYSSTLTDLGR; TQTYRPLSK; TSPGRADLPGSSSTFTK; TTVDRPK; VDQNWYEGK; VGIFPISYVEK; VQSSPNLLAAGR
A2AM05;A2AM05-4	A2AM05;A2AM05-4	A2AM05	CNTLN_MOUSE	Cntln	Cntln	Centlein	4.19823	0.00142426	2.07604	2.5982	13483.3	13636	14214.2	3398.86	2859.16	3587.43	13.7189	13.7351	13.795	11.7308	11.4814	11.8087	+	Bin1_Cyto	Cluster -1626	cellular component organization;cellular component organization at cellular level;cellular component organization or biogenesis;cellular component organization or biogenesis at cellular level;cellular localization;cellular macromolecule localization;cellular process;cellular protein localization;centriole-centriole cohesion;centrosome organization;localization;macromolecule localization;microtubu…	binding;binding, bridging;enzyme binding;kinase binding;protein binding;protein binding, bridging;protein domain specific binding;protein kinase binding	cell part;centriole;cytoplasm;cytoplasmic part;cytoskeletal part;extracellular membrane-bounded organelle;extracellular organelle;extracellular region part;extracellular vesicular exosome;intracellular non-membrane-bounded organelle;intracellular organelle;intracellular organelle part;intracellular part;membrane-bounded organelle;membrane-bounded vesicle;microtubule organizing center part;non-mem…		2.84641	2.07604	20.4715	A2AM05;A2AM05-4	A2AM05;A2AM05-4	A2AM05	CNTLN_MOUSE	Cntln	Cntln	Centlein	13483.3	13636	14214.2	3398.86	2859.16	3587.43	Cntln	23	AISEETLQK; AQTLAASILNISR; DEEVVCPEER; EIDQTEGSCAQQR; ELQELQNVYK; IQELEQTESVLK; ITALETEVTTLR; ITALETEVTTLRR; IVSLQQQNSLLQNAR; LTEGYFTVMK; NATNELTK; QAELLQK; QWEEDSGMAESR; SCDQDFSEK; SEASGLAGAAR; SEMATTDVR; SLTEECSNK; SMDLEMK; SQYEQMYQK; TTIQELNR; VLEENLIEAK; VLEILQVK; YNVVSQQLNNK
A2AAY5	A2AAY5;A0A5F8MPP7	A2AAY5	SPD2B_MOUSE	Sh3pxd2b	Sh3pxd2b	SH3 and PX domain-containing protein 2B	4.20932	0.00342384	2.06164	2.58076	99894.7	137487	121625	29313	27834.4	28141	16.6081	17.0689	16.8921	14.8393	14.7646	14.7804	+	Bin1_Cyto	Cluster -1626	adipose tissue development;anatomical structure development;biological regulation;bone development;cell differentiation;cellular component assembly;cellular component disassembly;cellular component disassembly at cellular level;cellular component organization;cellular component organization at cellular level;cellular component organization or biogenesis;cellular component organization or biogenes…	binding;lipid binding;phosphatidylinositol binding;phosphatidylinositol-3,5-bisphosphate binding;phosphatidylinositol-3-phosphate binding;phosphatidylinositol-4-phosphate binding;phosphatidylinositol-5-phosphate binding;phospholipid binding;protein binding;protein domain specific binding;SH2 domain binding	cell junction;cell part;cell projection;cytoplasm;cytoskeletal part;intracellular non-membrane-bounded organelle;intracellular organelle;intracellular organelle part;intracellular part;macromolecular complex;non-membrane-bounded organelle;organelle;organelle part;podosome;protein complex		2.46549	2.06164	15.1449	A2AAY5	A2AAY5;A0A5F8MPP7	A2AAY5	SPD2B_MOUSE	Sh3pxd2b	Sh3pxd2b	SH3 and PX domain-containing protein 2B	99894.7	137487	121625	29313	27834.4	28141	Sh3pxd2b	32	AASFLNADGPK; AELSEEK; AKPFLSNSSVGQDDMR; ALLDGESHHAAGSHDTALSR; DQDEMNLER; EGWAPASYLK; EGWAPASYLKK; EGWAPATFIDK; EKELLNNQR; ELLNNQR; GAVVEVVQK; GGLGPRVTGK; HYVYIIR; IIPFLPGK; LGPSSPAHSGALDLDGVSR; LIPIDEYCK; LVPDGDVK; NDMGLECGHK; NLEGWWK; NSGEPLPPK; PFLSNSSVGQDDMR; RLIPIDEYCK; SEEELLER; SEEELLERER; SFLPGEGPGHGQDR; TEPAQSEDHVDIYNLR; TEPAQSEDHVDIYNLRSK; TSSSPLSCRPLPEVR; VDPTSQNLFMK; VLDVQKR; VTWSSGATE…
Q6P8K8	Q6P8K8	Q6P8K8	CBPA4_MOUSE	Cpa4	Cpa4	Carboxypeptidase A4	4.21576	0.00903598	2.05775	2.57605	19294.9	9023.37	15161.8	4148.58	2254.94	3910.19	14.2359	13.1395	13.8882	12.0184	11.1389	11.933	+	Bin1_Cyto	Cluster -1626		binding;carboxypeptidase activity;catalytic activity;cation binding;exopeptidase activity;hydrolase activity;ion binding;metal ion binding;metallocarboxypeptidase activity;metalloexopeptidase activity;metallopeptidase activity;peptidase activity;peptidase activity, acting on L-amino acid peptides;transition metal ion binding;zinc ion binding	extracellular region		2.04402	2.05775	4.80928	Q6P8K8	Q6P8K8	Q6P8K8	CBPA4_MOUSE	Cpa4	Cpa4	Carboxypeptidase A4	19294.9	9023.37	15161.8	4148.58	2254.94	3910.19	Cpa4	1	SVVDFIQK
P51660	P51660	P51660	DHB4_MOUSE	Hsd17b4	Hsd17b4	Peroxisomal multifunctional enzyme type 2	4.11446	5.51418e-06	2.04016	2.55476	13281.5	14314.4	13125	3253.25	3424.49	3219.27	13.6971	13.8052	13.68	11.6677	11.7417	11.6525	+	Bin1_Cyto	Cluster -1626	anatomical structure development;androgen metabolic process;biological regulation;carboxylic acid catabolic process;carboxylic acid metabolic process;catabolic process;cell development;cell differentiation;cellular catabolic process;cellular developmental process;cellular hormone metabolic process;cellular ketone metabolic process;cellular lipid catabolic process;cellular lipid metabolic process;…	3alpha,7alpha,12alpha-trihydroxy-5beta-cholest-24-enoyl-CoA hydratase activity;3-hydroxyacyl-CoA dehydrogenase activity;binding;carbon-oxygen lyase activity;catalytic activity;hydro-lyase activity;identical protein binding;isomerase activity;long-chain-enoyl-CoA hydratase activity;lyase activity;oxidoreductase activity;oxidoreductase activity, acting on CH-OH group of donors;oxidoreductase activi…	cell part;cytoplasmic part;intracellular membrane-bounded organelle;intracellular organelle;intracellular organelle part;intracellular part;membrane;membrane-bounded organelle;microbody;microbody membrane;microbody part;mitochondrion;organelle;organelle membrane;organelle part;peroxisomal membrane;peroxisomal part;peroxisome	Peroxisome;Primary bile acid biosynthesis	5.25852	2.04016	42.5996	P51660	P51660	P51660	DHB4_MOUSE	Hsd17b4	Hsd17b4	Peroxisomal multifunctional enzyme type 2	13281.5	14314.4	13125	3253.25	3424.49	3219.27	Hsd17b4	16	AAVAVPNRPPDAVLR; AAWDHMK; AVANYDSVEAGEK; AVANYDSVEAGEKLVK; AYALAFAER; DATSLNQAALYR; GNIMLSQK; HVLQQFADNDVSR; IDVVVNNAGILR; NNIHCNTIAPNAGSR; SGSGEVYQGPAK; TALDTFGR; TLGAIVRK; TSHAAPAATSGFVGAVGHK; VDSEGISPNR; VVLVTGAGGGLGR
Q6P6L0;Q6P6L0-3	Q6P6L0;Q6P6L0-3;E0CYH7;E0CYM1	Q6P6L0	FIL1L_MOUSE	Filip1l	Filip1l	Filamin A-interacting protein 1-like	4.05033	0.00017936	2.01978	2.53008	4835.17	4383.89	5555.37	1406.12	1140.51	1101.08	12.2394	12.098	12.4397	10.4575	10.1555	10.1047	+	Bin1_Cyto	Cluster -1626			cell part;cytoplasm;intracellular membrane-bounded organelle;intracellular organelle;intracellular part;membrane;membrane-bounded organelle;nucleus;organelle		3.74627	2.01978	13.6325	Q6P6L0;Q6P6L0-3	Q6P6L0;Q6P6L0-3;E0CYH7;E0CYM1	Q6P6L0	FIL1L_MOUSE	Filip1l	Filip1l	Filamin A-interacting protein 1-like	4835.17	4383.89	5555.37	1406.12	1140.51	1101.08	Filip1l	9	AQFLSQELEHAK; AQTPESCGSVTPER; ISDPQVFSK; LQSTTSQLQAEQNK; QECYSLK; QIDELEETNR; SLIPLER; SNSNSSSVITTEDNK; TQGLTNGALNK
Q03958	Q03958;A0A3Q4EBT3;G3UYF9	Q03958	PFD6_MOUSE	Pfdn6	Pfdn6	Prefoldin subunit 6	3.98758	0.00382529	1.97794	2.47943	2376.89	1581.04	1986.14	533.558	465.556	491.533	11.2149	10.6267	10.9558	9.0595	8.86281	8.94114	+	Bin1_Cyto	Cluster -1626	cellular component assembly;cellular component assembly at cellular level;cellular component organization;cellular component organization at cellular level;cellular component organization or biogenesis;cellular component organization or biogenesis at cellular level;cellular macromolecular complex assembly;cellular macromolecular complex subunit organization;cellular macromolecule metabolic proces…	binding;chaperone binding;protein binding	cell part;cytoplasm;cytoplasmic part;cytosolic part;intracellular membrane-bounded organelle;intracellular organelle;intracellular part;macromolecular complex;membrane-bounded organelle;nucleus;organelle;prefoldin complex;protein complex		2.41734	1.97794	11.0164	Q03958	Q03958;A0A3Q4EBT3;G3UYF9	Q03958	PFD6_MOUSE	Pfdn6	Pfdn6	Prefoldin subunit 6	2376.89	1581.04	1986.14	533.558	465.556	491.533	Pfdn6	2	LEAQLTENNIVK; LLGPVLVK
E9QA15	F6ZAW1;F6T2Z7;E9QA15	F6ZAW1	E9QA15_MOUSE	Cald1	Cald1	Caldesmon 1	3.88398	0.00287268	1.97422	2.47492	3879.26	3508.77	4113.95	915.341	1218.11	827.938	11.9216	11.7767	12.0063	9.83817	10.2504	9.69338	+	Bin1_Cyto	Cluster -1626	biological regulation;multicellular organismal process;muscle contraction;muscle system process;regulation of biological process;regulation of multicellular organismal process;regulation of muscle contraction;regulation of muscle system process;regulation of smooth muscle contraction;regulation of system process;system process	actin binding;binding;cytoskeletal protein binding;protein binding	actin cap;cell cortex part;cell part;cytoplasmic part;cytoskeletal part;intracellular organelle part;intracellular part;membrane;organelle part		2.54171	1.97422	10.9784	E9QA15	F6ZAW1;F6T2Z7;E9QA15	F6ZAW1	E9QA15_MOUSE	Cald1	Cald1	Caldesmon 1	3879.26	3508.77	4113.95	915.341	1218.11	827.938	Cald1	35	AQNGEFMTHK; ASGDKEAEGAPQVEAGK; CLATLSQIAYQR; EAEGAPQVEAGK; EFDPTITDGSLSGPSR; EFDPTITDGSLSGPSRR; GETENEEFEK; GETENEEFEKLK; GGSLGENQIK; GGSLGENQIKDEK; GGSLGENQVEK; GSVFSAPSASGTPNK; GSVFSAPSASGTPNKETAGLK; IEERAEFLNK; INEWLTK; KGFTEVK; LEQYTNAIEGTK; LKEEIER; LQEALER; MQNDSAENETAEGEEK; MQNDSAENETAEGEEKR; NDDDEEEAAR; NDDDEEEAARER; NSYQDAEDK; QKEFDPTITDGSLSGPSR; QQEAALELEELK; QQEAALELEELKK; QTENAFSPSR; …
P35569	P35569;Q543V3	P35569	IRS1_MOUSE	Irs1	Irs1	Insulin receptor substrate 1	3.87087	0.0011796	1.96273	2.46102	3469.43	4169.88	3276.38	1031.56	740.014	1048.38	11.7605	12.0258	11.6779	10.0106	9.53141	10.0339	+	Bin1_Cyto	Cluster -1626	anatomical structure development;biological regulation;catabolic process;cell surface receptor linked signaling pathway;cellular localization;cellular macromolecule localization;cellular process;cellular protein localization;cellular response to chemical stimulus;cellular response to endogenous stimulus;cellular response to hormone stimulus;cellular response to insulin stimulus;cellular response …	binding;enzyme binding;insulin receptor binding;insulin-like growth factor receptor binding;kinase binding;molecular transducer activity;phosphatidylinositol 3-kinase binding;protein binding;protein complex binding;protein domain specific binding;protein kinase binding;receptor binding;SH2 domain binding;signal transducer activity	caveola;cell part;cytoplasm;cytoplasmic part;cytosol;intracellular membrane-bounded organelle;intracellular organelle;intracellular part;membrane;membrane part;membrane raft;membrane-bounded organelle;nucleus;organelle;plasma membrane;plasma membrane part	Adipocytokine signaling pathway;Aldosterone-regulated sodium reabsorption;Insulin signaling pathway;Neurotrophin signaling pathway;Type II diabetes mellitus	2.92827	1.96273	10.091	P35569	P35569;Q543V3	P35569	IRS1_MOUSE	Irs1	Irs1	Insulin receptor substrate 1	3469.43	4169.88	3276.38	1031.56	740.014	1048.38	Irs1	6	ESAPVCGAAGGLEK; GASTLAAPNGHYILSR; LEYYENEK; SLNYIDLDLAK; SVSAPQQIINPIR; SVSAPQQIINPIRR
A2AWL7	A2AWL7;A2AWL7-2;A2AWL7-3;H7BX50;E9QLG3	A2AWL7	MGAP_MOUSE	Mga	Mga	MAX gene-associated protein	3.87659	0.000121749	1.95727	2.45441	10149.1	8608.28	9039.02	2627.68	2107.86	2434.78	13.3091	13.0715	13.142	11.3596	11.0416	11.2496	+	Bin1_Cyto	Cluster -1626	biosynthetic process;cellular biosynthetic process;cellular macromolecule biosynthetic process;cellular macromolecule metabolic process;cellular metabolic process;cellular nitrogen compound metabolic process;cellular process;macromolecule biosynthetic process;macromolecule metabolic process;metabolic process;nitrogen compound metabolic process;nucleic acid metabolic process;nucleobase-containing …	binding;DNA binding;nucleic acid binding;nucleic acid binding transcription factor activity;sequence-specific DNA binding transcription factor activity	cell part;cytoplasm;histone methyltransferase complex;intracellular organelle part;intracellular part;macromolecular complex;methyltransferase complex;MLL1 complex;nuclear part;nucleoplasm;nucleoplasm part;organelle part;protein complex;transcription factor complex		3.91453	1.95727	16.7486	A2AWL7	A2AWL7;A2AWL7-2;A2AWL7-3;H7BX50;E9QLG3	A2AWL7	MGAP_MOUSE	Mga	Mga	MAX gene-associated protein	10149.1	8608.28	9039.02	2627.68	2107.86	2434.78	Mga	31	AFSEIQGLTDQADK; ALDSEANIMK; ALGPTQVLLANK; DETNSIK; DIAGSEASSLK; ELDSEQTLK; FELSGNQVK; GLPFYAGLSPSGK; GSTAESFSGK; ICLPADCTVGK; IDYNPFAK; ISELPDNMLSTSR; LDEYLENEGK; LHLVPAEK; MPVVYLEPCAVTK; QLGDTASEPDVLK; QLICDLEDDSDK; QVIHPALQEVGLK; RPDCMFGCTCLK; SGTIESGGVLK; SSCNEGESSSTSYVHQR; STEMILTK; TDQGILVTNR; TDQGILVTNRDAR; TEEVVLKK; TPPVYSSR; VANPPSDADGQSLK; VDNLEADHPSYK; VMPTLAPVVPK; WLPNSPGVAK; YIGISQNFNK
O35231;O35231-2	O35231;O35231-2;E9PWU7;A0A1D5RLM0	O35231	KIFC3_MOUSE	Kifc3	Kifc3	Kinesin-like protein KIFC3	3.96092	0.0124477	1.93851	2.43169	1438.09	648.588	826.368	173.454	288.404	273.588	10.4899	9.34116	9.69064	7.43841	8.17195	8.09586	+	Bin1_Cyto	Cluster -1626	biological adhesion;cell adhesion;cell junction maintenance;cell junction organization;cell-cell adhesion;cell-cell junction maintenance;cell-cell junction organization;cellular component maintenance;cellular component maintenance at cellular level;cellular component movement;cellular component organization;cellular component organization at cellular level;cellular component organization or bioge…	adenyl nucleotide binding;adenyl ribonucleotide binding;ATP binding;ATPase activity;binding;catalytic activity;hydrolase activity;hydrolase activity, acting on acid anhydrides;hydrolase activity, acting on acid anhydrides, in phosphorus-containing anhydrides;microtubule motor activity;minus-end-directed microtubule motor activity;motor activity;nucleoside-triphosphatase activity;nucleotide bindin…	adherens junction;anchoring junction;cell junction;cell part;cell-cell adherens junction;cell-cell junction;centrosome;cytoplasmic part;cytoplasmic vesicle membrane;cytoplasmic vesicle part;cytoskeletal part;extracellular membrane-bounded organelle;extracellular organelle;extracellular region part;extracellular vesicular exosome;Golgi apparatus;intracellular membrane-bounded organelle;intracellul…		1.90491	1.93851	4.70402	O35231;O35231-2	O35231;O35231-2;E9PWU7;A0A1D5RLM0	O35231	KIFC3_MOUSE	Kifc3	Kifc3	Kinesin-like protein KIFC3		648.588	826.368	173.454	288.404	273.588	Kifc3	3	GVDCSTGLR; TLMVVQVSPVEK; TNLLTLQPALR
Q8CC84	Q8CC84	Q8CC84	LYSM4_MOUSE	Lysmd4	Lysmd4	LysM and putative peptidoglycan-binding domain-containing protein 4	3.73901	0.00924054	1.93591	2.42854	5564.41	3648.81	5882.87	1349.63	868.36	1819.47	12.442	11.8332	12.5223	10.3983	9.76215	10.8293	+	Bin1_Cyto	Cluster -1626			cell part;integral to membrane;intrinsic to membrane;membrane part		2.0343	1.93591	5.11221	Q8CC84	Q8CC84	Q8CC84	LYSM4_MOUSE	Lysmd4	Lysmd4	LysM and putative peptidoglycan-binding domain-containing protein 4	5564.41	3648.81	5882.87	1349.63	868.36	1819.47	Lysmd4	1	LALQYGCKVADIK
Q9D2G2	Q9D2G2	Q9D2G2	ODO2_MOUSE	Dlst	Dlst	Dihydrolipoyllysine-residue succinyltransferase component of 2-oxoglutarate dehydrogenase complex, mitochondrial	3.79072	1.82968e-05	1.92162	2.41124	24754.1	28316.2	26199.5	7294.44	7044.04	6573.05	14.5954	14.7893	14.6773	12.8326	12.7822	12.6823	+	Bin1_Cyto	Cluster -1626	acetyl-CoA catabolic process;acetyl-CoA metabolic process;amine catabolic process;amine metabolic process;aspartate family amino acid catabolic process;aspartate family amino acid metabolic process;carboxylic acid catabolic process;carboxylic acid metabolic process;catabolic process;cellular amine metabolic process;cellular amino acid catabolic process;cellular amino acid metabolic process;cellul…	catalytic activity;dihydrolipoyllysine-residue succinyltransferase activity;S-acyltransferase activity;S-succinyltransferase activity;succinyltransferase activity;transferase activity;transferase activity, transferring acyl groups;transferase activity, transferring acyl groups other than amino-acyl groups	cell part;cytoplasmic part;extracellular membrane-bounded organelle;extracellular organelle;extracellular region part;extracellular vesicular exosome;intracellular membrane-bounded organelle;intracellular organelle;intracellular part;macromolecular complex;membrane;membrane-bounded organelle;membrane-bounded vesicle;mitochondrion;myelin sheath;nucleus;organelle;oxoglutarate dehydrogenase complex;…	Citrate cycle (TCA cycle);Lysine degradation	4.73763	1.92162	26.8838	Q9D2G2	Q9D2G2	Q9D2G2	ODO2_MOUSE	Dlst	Dlst	Dihydrolipoyllysine-residue succinyltransferase component of 2-oxoglutarate dehydrogenase complex, mitochondrial	24754.1	28316.2	26199.5	7294.44	7044.04	6573.05	Dlst	8	AKPAETPAPAHK; EAVTFLR; GLVVPVIR; LGFMSAFVK; NVETMNYADIER; TINELGEK; VEGGTPLFTLR; VEGGTPLFTLRK
Q02384	Q02384;S4R2C4;A0A0A0MQ87	Q02384	SOS2_MOUSE	Sos2	Sos2	Son of sevenless homolog 2	3.78252	6.5959e-05	1.92115	2.41067	9459.65	9823.54	10842	2931.12	2442.14	2591.06	13.2076	13.262	13.4043	11.5172	11.2539	11.3393	+	Bin1_Cyto	Cluster -1626	B cell homeostasis;biological regulation;cellular process;cellular response to stimulus;homeostasis of number of cells;homeostatic process;immune system process;intracellular signal transduction;leukocyte homeostasis;lymphocyte homeostasis;positive regulation of catalytic activity;positive regulation of GTPase activity;positive regulation of hydrolase activity;positive regulation of molecular fun…	binding;DNA binding;enzyme regulator activity;GTPase regulator activity;guanyl-nucleotide exchange factor activity;nucleic acid binding;nucleoside-triphosphatase regulator activity;Ras guanyl-nucleotide exchange factor activity;Rho guanyl-nucleotide exchange factor activity;small GTPase regulator activity	cell part;intracellular	Acute myeloid leukemia;B cell receptor signaling pathway;Chemokine signaling pathway;Chronic myeloid leukemia;Dorso-ventral axis formation;Endometrial cancer;ErbB signaling pathway;Fc epsilon RI signaling pathway;Focal adhesion;Gap junction;Glioma;GnRH signaling pathway;Hepatitis C;Insulin signaling pathway;Jak-STAT signaling pathway;MAPK signaling pathway;MAPK signaling pathway - fly;Natural kil…	4.18073	1.92115	19.7561	Q02384	Q02384;S4R2C4;A0A0A0MQ87	Q02384	SOS2_MOUSE	Sos2	Sos2	Son of sevenless homolog 2	9459.65	9823.54	10842	2931.12	2442.14	2591.06	Sos2	11	DLINFSK; EYVQPVQLR; GEQPISADLK; GLLVPALR; LCMAQPR; LDHTFEALQER; TEEGNSDFLK; TFPHPIDK; TVQDVEER; VQPSELVGSVWTK; VSMCADK
P70268;P70268-2	P70268;P70268-2;D6RH37	P70268	PKN1_MOUSE	Pkn1	Pkn1	Serine/threonine-protein kinase N1	3.72547	2.04237e-05	1.89649	2.38082	55034.7	61703.5	54803.3	16242.8	14722.3	15080.5	15.7481	15.9131	15.742	13.9875	13.8457	13.8804	+	Bin1_Cyto	Cluster -1626	ameboidal cell migration;anatomical structure development;apoptosis;B cell apoptosis;B cell homeostasis;biological regulation;biosynthetic process;cell death;cell migration;cell motility;cellular biosynthetic process;cellular component movement;cellular component organization;cellular component organization at cellular level;cellular component organization or biogenesis;cellular component organiz…	adenyl nucleotide binding;adenyl ribonucleotide binding;androgen receptor binding;ATP binding;binding;catalytic activity;chromatin binding;enzyme binding;GTPase binding;GTP-Rho binding;histone binding;histone deacetylase binding;histone kinase activity;histone kinase activity (H3-T11 specific);histone threonine kinase activity;hormone receptor binding;kinase activity;kinase binding;ligand-depende…	cell division site part;cell part;cleavage furrow;cytoplasm;cytoplasmic membrane-bounded vesicle;cytoplasmic part;cytoplasmic vesicle;endosome;intracellular membrane-bounded organelle;intracellular organelle;intracellular part;macromolecular complex;membrane;membrane-bounded organelle;membrane-bounded vesicle;midbody;nucleus;organelle;plasma membrane;protein complex;vesicle		4.68987	1.89649	26.9222	P70268;P70268-2	P70268;P70268-2;D6RH37	P70268	PKN1_MOUSE	Pkn1	Pkn1	Serine/threonine-protein kinase N1	55034.7	61703.5	54803.3	16242.8	14722.3	15080.5	Pkn1	25	DARPLTAAEQAAFR; DEVESLMCEK; FLSAEAIGIMR; GEAENATEVSTVLK; HTGDISMEK; KSPLTLEDFK; LDNLLLDTEGYVK; LEDFLDNER; LGELPADHPK; LGSTERDAEDVK; LLLTAQQMLQDSK; LNLGADSDSSSQK; PAPLTGTLEVR; PLTAAEQAAFR; QGAENMIQTYSNGSSK; QGAENMIQTYSNGSSKDR; QLAIELK; RLGELPADHPK; RLPPPFVPTLSGR; SLAPVELLLR; SLGWDVLLAR; SPLTLEDFK; SSGELFAIK; SSLRGEAENATEVSTVLK; VLLSEFR
Q3UIA2;Q3UIA2-2	Q3UIA2;Q3UIA2-2;Q3UIA2-3;Q3UIA2-4;A0A0U1RNM6;E9QAJ9	Q3UIA2	RHG17_MOUSE	Arhgap17	Arhgap17	Rho GTPase-activating protein 17	3.62472	0.00161911	1.86949	2.34813	10073.7	10989.5	8992.66	3241.18	2239.17	2811.57	13.2983	13.4238	13.1345	11.6623	11.1287	11.4572	+	Bin1_Cyto	Cluster -1626	actin cytoskeleton organization;actin filament organization;actin filament-based process;biological regulation;calcium ion-dependent exocytosis;cellular component organization;cellular component organization at cellular level;cellular component organization or biogenesis;cellular component organization or biogenesis at cellular level;cellular process;cellular response to stimulus;cytoskeleton org…	enzyme activator activity;enzyme regulator activity;GTPase activator activity;GTPase regulator activity;nucleoside-triphosphatase regulator activity	cell junction;cell part;cell-cell junction;cytoplasm;intracellular part;membrane;occluding junction;plasma membrane;tight junction		2.79072	1.86949	10.5905	Q3UIA2;Q3UIA2-2	Q3UIA2;Q3UIA2-2;Q3UIA2-3;Q3UIA2-4;A0A0U1RNM6;E9QAJ9	Q3UIA2	RHG17_MOUSE	Arhgap17	Arhgap17	Rho GTPase-activating protein 17	10073.7	10989.5	8992.66	3241.18	2239.17	2811.57	Arhgap17	10	IDTLKEEMDEAGNK; IVTDTNSR; LAQTSDVNK; LQYLWTTCQK; LVLDWDSVR; QLANQTVGR; QLANQTVGRAEK; QNPSQSETTQLHGTLPR; RPASMAVMEGDLVK; SSGTNFQGLPSK
Q8C9X6;Q8C9X6-2	Q8C9X6;Q8C9X6-2	Q8C9X6	EPC1_MOUSE	Epc1	Epc1	Enhancer of polycomb homolog 1	3.61869	0.00119853	1.84655	2.32037	1403.63	1856.55	1878.27	459.915	439.54	520.518	10.4549	10.8584	10.8752	8.84522	8.77985	9.0238	+	Bin1_Cyto	Cluster -1626	biological regulation;biosynthetic process;cellular biosynthetic process;cellular component organization;cellular component organization at cellular level;cellular component organization or biogenesis;cellular component organization or biogenesis at cellular level;cellular macromolecule biosynthetic process;cellular macromolecule metabolic process;cellular metabolic process;cellular nitrogen comp…	acetyltransferase activity;catalytic activity;histone acetyltransferase activity;lysine N-acetyltransferase activity;N-acetyltransferase activity;N-acyltransferase activity;transferase activity;transferase activity, transferring acyl groups;transferase activity, transferring acyl groups other than amino-acyl groups	cell part;H4/H2A histone acetyltransferase complex;histone acetyltransferase complex;intracellular membrane-bounded organelle;intracellular organelle;intracellular organelle part;intracellular part;macromolecular complex;membrane;membrane-bounded organelle;NuA4 histone acetyltransferase complex;nuclear membrane;nuclear part;nucleoplasm;nucleoplasm part;nucleus;organelle;organelle membrane;organel…		2.92135	1.84655	11.8736	Q8C9X6;Q8C9X6-2	Q8C9X6;Q8C9X6-2	Q8C9X6	EPC1_MOUSE	Epc1	Epc1	Enhancer of polycomb homolog 1		1856.55	1878.27	459.915	439.54	520.518	Epc1	3	ADLIRPK; GSSLIPLVK; YCLTTLTVPQR
D3YYU8	D3YYU8;A0A803ZIZ6;A0A0A0MQG1;A0A0B4J1L4	D3YYU8	OBSL1_MOUSE	Obsl1	Obsl1	Obscurin-like protein 1	3.5745	0.000270511	1.83437	2.30562	24681.2	26069.4	21475.2	7153.94	6532.62	6519.26	14.5911	14.6701	14.3904	12.8045	12.6734	12.6705	+	Bin1_Cyto	Cluster -1626	biological regulation;cellular component organization;cellular component organization at cellular level;cellular component organization or biogenesis;cellular component organization or biogenesis at cellular level;cellular localization;cellular macromolecule localization;cellular process;cellular protein localization;cytoskeleton organization;Golgi organization;localization;macromolecule localiza…		cell part;centrosome;cytoplasm;cytoplasmic part;cytoskeletal part;Golgi apparatus;intracellular membrane-bounded organelle;intracellular non-membrane-bounded organelle;intracellular organelle;intracellular organelle part;intracellular part;membrane-bounded organelle;microtubule organizing center;non-membrane-bounded organelle;organelle;organelle part;perinuclear region of cytoplasm		3.56782	1.83437	19.4621	D3YYU8	D3YYU8;A0A803ZIZ6;A0A0A0MQG1;A0A0B4J1L4	D3YYU8	OBSL1_MOUSE	Obsl1	Obsl1	Obscurin-like protein 1	24681.2	26069.4	21475.2	7153.94	6532.62	6519.26	Obsl1	25	ADDDGVYLCEMR; CEVAPAGSQVR; DGEEVVESPALLLEK; DSGEFECR; EHGIVVLECK; FLTGPQSQWVLR; GASDEGASLTLR; GGQQLVASER; GLYVCAAR; IPTAWFR; LILPEAQVR; LKADDDGVYLCEMR; LPDSGVYVCHAR; NSAGQTLSAVQLHVKEPR; RGDAGEYLCDAPQDSR; TFWVNEGK; TVANVTVK; VDFPATWYK; VEESESLIVK; VLYCQAK; VVAPEAAQTSVR; VVLTCELSR; VVSGAEAELK; YEQIEEGAVR; YEQIEEGAVRR
Q3TN34	Q3TN34;E9PZD2	Q3TN34	MILK2_MOUSE	Micall2	Micall2	MICAL-like protein 2	3.56193	2.82458e-05	1.83256	2.30342	21351.1	24676.7	22545.8	6735.36	5896.65	6619.78	14.382	14.5909	14.4606	12.7175	12.5257	12.6926	+	Bin1_Cyto	Cluster -1626	actin cytoskeleton organization;actin cytoskeleton reorganization;actin filament organization;actin filament polymerization;actin filament-based process;actin polymerization or depolymerization;adherens junction assembly;adherens junction organization;anatomical structure morphogenesis;biological adhesion;cell adhesion;cell junction assembly;cell junction organization;cell morphogenesis;cell morp…	actin binding;actin filament binding;actinin binding;binding;cation binding;cytoskeletal protein binding;enzyme binding;filamin binding;GTPase binding;ion binding;metal ion binding;protein binding;Rab GTPase binding;Ras GTPase binding;small GTPase binding;transition metal ion binding;zinc ion binding	cell junction;cell part;cell projection;cell-cell junction;cytoplasmic part;cytoskeleton;cytosol;endosome;intracellular membrane-bounded organelle;intracellular non-membrane-bounded organelle;intracellular organelle;intracellular part;membrane;membrane-bounded organelle;neuron projection;non-membrane-bounded organelle;occluding junction;organelle;plasma membrane;recycling endosome;tight junction		4.54905	1.83256	21.396	Q3TN34	Q3TN34;E9PZD2	Q3TN34	MILK2_MOUSE	Micall2	Micall2	MICAL-like protein 2	21351.1	24676.7	22545.8	6735.36	5896.65	6619.78	Micall2	28	AAPGTAGSSVSSICGVCGK; ALPALTGSGTQAPNR; ALQEWCR; DVSITNMTTSFR; ENIYENNK; EQALSVLR; EQALSVLRK; LESELMYK; LSALTTQTPNFTIK; NEVPQKVPSDK; NTHLPGSQGQTASK; RPSSDSTEELSGK; SAVLDSGLAPPGEAVTSPVR; SFPATSSVLVTLPK; SLEQKEPVLAEPR; SPIGGMAGIK; TAAWEHAGGNTTAK; TNPVVQR; TSVGSRPQAEVAGVK; VPAVMNTSASK; VPNVVTAPTSK; VPTVVNSTNSR; VPTVVSAPTSK; VPTVVSATNGR; VPTVVTAHTGR; VPTVVTVPTSK; VSPVVDAPAQESSR; VTTVVNAPTSK
Q64291	Q64291;Z4YJD9	Q64291	K1C12_MOUSE	Krt12	Krt12	Keratin, type I cytoskeletal 12	3.473	0.0142919	1.82662	2.29623	9379.61	11362.4	5954.04	1941.32	1909.32	3836.09	13.1953	13.472	12.5397	10.9228	10.8988	11.9054	+	Bin1_Cyto	Cluster -1626	anatomical structure development;cornea development in camera-type eye;developmental process;epithelium development;tissue development	structural molecule activity	cell part;cytoskeletal part;extracellular membrane-bounded organelle;extracellular organelle;extracellular region part;extracellular vesicular exosome;intermediate filament;intracellular organelle part;intracellular part;macromolecular complex;membrane-bounded organelle;membrane-bounded vesicle;organelle;organelle part;protein complex;vesicle		1.84491	1.82662	4.23099	Q64291	Q64291;Z4YJD9	Q64291	K1C12_MOUSE	Krt12	Krt12	Keratin, type I cytoskeletal 12	9379.61	11362.4	5954.04	1941.32	1909.32	3836.09	Krt12	4	QTVEADINGLR; QTVEADINGLRR; SLEEANAELENK; YENELALR
Q62255;Q62255-2	Q62255;Q62255-2;Q9ER74;Q6P5E3;A0A5F8MPC9	Q62255	SALL3_MOUSE	Sall3	Sall3	Sal-like protein 3	3.43497	0.013761	1.81821	2.28604	2154.41	2456.36	2252.77	857.789	479.757	660.59	11.0731	11.2623	11.1375	9.74448	8.90616	9.36761	+	Bin1_Cyto	Cluster -1626	anatomical structure development;anatomical structure morphogenesis;appendage morphogenesis;biological regulation;biosynthetic process;cell development;cellular biosynthetic process;cellular developmental process;cellular macromolecule biosynthetic process;cellular macromolecule metabolic process;cellular metabolic process;cellular nitrogen compound metabolic process;cellular process;developmenta…	binding;cation binding;DNA binding;ion binding;metal ion binding;nucleic acid binding	cell part;intracellular membrane-bounded organelle;intracellular organelle;intracellular part;membrane-bounded organelle;nucleus;organelle		1.86135	1.81821	7.311	Q62255;Q62255-2	Q62255;Q62255-2;Q9ER74;Q6P5E3;A0A5F8MPC9	Q62255	SALL3_MOUSE	Sall3	Sall3	Sal-like protein 3	2154.41	2456.36	2252.77	857.789	479.757	660.59	Sall3	6	AEPVSLPCTSTR; ASAEDPFFK; FSEMFQK; LQQLVENIDK; TGSSPPIVSLDK; VLSCQSALK
P04104	P04104	P04104	K2C1_MOUSE	Krt1	Krt1	Keratin, type II cytoskeletal 1	3.3981	0.0136299	1.80727	2.2728	111968	117623	161245	24119.3	42037.5	48859.1	16.7727	16.8438	17.2989	14.5579	15.3594	15.5763	+	Bin1_Cyto	Cluster -1626	activation of immune response;anatomical structure homeostasis;biological regulation;complement activation;complement activation, lectin pathway;defense response;homeostatic process;humoral immune response;immune effector process;immune response;immune system process;innate immune response;macromolecule metabolic process;metabolic process;negative regulation of biological process;negative regulat…	binding;carbohydrate binding;structural molecule activity	blood microparticle;cell part;cytoskeletal part;extracellular matrix;extracellular membrane-bounded organelle;extracellular organelle;extracellular region part;extracellular space;extracellular vesicular exosome;intermediate filament;intracellular membrane-bounded organelle;intracellular organelle;intracellular organelle part;intracellular part;keratin filament;macromolecular complex;membrane;mem…		1.86551	1.80727	5.15116	P04104	P04104	P04104	K2C1_MOUSE	Krt1	Krt1	Keratin, type II cytoskeletal 1	111968	117623	161245	24119.3	42037.5	48859.1	Krt1	7	FLEQQNQVLQTK; KDVDSAYMTK; MEISELNR; SDQSRMDSELK; TNAENEFVTIKK; VRFLEQQNQVLQTK; YEELQITAGK
Q8VDN4	Q8VDN4;D3YUR9	Q8VDN4	CCD92_MOUSE	Ccdc92	Ccdc92	Coiled-coil domain-containing protein 92	3.45992	0.000741842	1.7932	2.25577	3300.73	3644.31	2683.24	807.697	1111.58	863.526	11.6886	11.8314	11.3898	9.65767	10.1184	9.7541	+	Bin1_Cyto	Cluster -1626			cell part;centriole;cytoplasmic part;cytoskeletal part;intracellular non-membrane-bounded organelle;intracellular organelle;intracellular organelle part;intracellular part;microtubule organizing center part;non-membrane-bounded organelle;organelle;organelle part		3.12969	1.7932	9.37143	Q8VDN4	Q8VDN4;D3YUR9	Q8VDN4	CCD92_MOUSE	Ccdc92	Ccdc92	Coiled-coil domain-containing protein 92	3300.73	3644.31	2683.24	807.697	1111.58	863.526	Ccdc92	4	ERPLVIPPIASDR; LLQELEQK; LSMLSGELEQR; SFELTGDSSSR
Q91ZR2	Q91ZR2;Q8C788	Q91ZR2	SNX18_MOUSE	Snx18	Snx18	Sorting nexin-18	3.47552	0.000974439	1.79255	2.25498	8864.92	11433.3	12660.7	3196.81	2669.31	3617.05	13.1139	13.481	13.6281	11.6424	11.3823	11.8206	+	Bin1_Cyto	Cluster -1626	biological regulation;cell cycle cytokinesis;cell cycle phase;cell cycle process;cellular component organization;cellular component organization at cellular level;cellular component organization or biogenesis;cellular component organization or biogenesis at cellular level;cellular membrane organization;cellular process;cytokinesis;cytokinesis after mitosis;endocytosis;endosome transport;establish…	binding;lipid binding;phosphatidylinositol binding;phosphatidylinositol-4,5-bisphosphate binding;phospholipid binding	cell body;cell part;cell projection part;cytoplasmic membrane-bounded vesicle;cytoplasmic part;cytoplasmic vesicle;cytoplasmic vesicle membrane;cytoplasmic vesicle part;endosomal part;endosome;endosome membrane;extracellular membrane-bounded organelle;extracellular organelle;extracellular region part;extracellular vesicular exosome;extrinsic to internal side of plasma membrane;extrinsic to membra…		3.01125	1.79255	9.01081	Q91ZR2	Q91ZR2;Q8C788	Q91ZR2	SNX18_MOUSE	Snx18	Snx18	Sorting nexin-18	8864.92	11433.3	12660.7	3196.81	2669.31	3617.05	Snx18	5	FEEDFISK; LEEALHK; LSTRSDLSLGSR; SDLSLGSR; SENPGEISLR
Q9D6J6;Q9D6J6-2	Q9D6J6;Q9D6J6-2;M0QWP9	Q9D6J6	NDUV2_MOUSE	Ndufv2	Ndufv2	NADH dehydrogenase [ubiquinone] flavoprotein 2, mitochondrial	3.56141	0.0110955	1.79035	2.25232	2734.99	1424.66	1567.25	435.904	656.566	515.571	11.4173	10.4764	10.614	8.76787	9.3588	9.01003	+	Bin1_Cyto	Cluster -1626	anatomical structure development;cardiac muscle tissue development;cellular metabolic process;cellular process;developmental process;electron transport chain;generation of precursor metabolites and energy;metabolic process;mitochondrial electron transport, NADH to ubiquinone;muscle tissue development;nervous system development;oxidation-reduction process;respiratory electron transport chain;stria…	2 iron, 2 sulfur cluster binding;binding;catalytic activity;cation binding;electron carrier activity;ion binding;iron-sulfur cluster binding;metal cluster binding;metal ion binding;NADH dehydrogenase (quinone) activity;NADH dehydrogenase (ubiquinone) activity;NADH dehydrogenase activity;oxidoreductase activity;oxidoreductase activity, acting on NADH or NADPH;oxidoreductase activity, acting on NAD…	cell part;cytoplasmic part;intracellular membrane-bounded organelle;intracellular organelle;intracellular organelle part;intracellular part;macromolecular complex;membrane part;membrane-bounded organelle;mitochondrial membrane part;mitochondrial part;mitochondrial respiratory chain complex I;mitochondrion;myelin sheath;NADH dehydrogenase complex;organelle;organelle part;protein complex;respirator…	Alzheimer's disease;Huntington's disease;Oxidative phosphorylation;Parkinson's disease	1.95485	1.79035	5.26798	Q9D6J6;Q9D6J6-2	Q9D6J6;Q9D6J6-2;M0QWP9	Q9D6J6	NDUV2_MOUSE	Ndufv2	Ndufv2	NADH dehydrogenase [ubiquinone] flavoprotein 2, mitochondrial		1424.66	1567.25	435.904	656.566	515.571	Ndufv2	1	DSDSILETLQR
Q4LDD4;Q4LDD4-2	Q4LDD4;Q4LDD4-2;Q4LDD4-3	Q4LDD4	ARAP1_MOUSE	Arap1	Arap1	Arf-GAP with Rho-GAP domain, ANK repeat and PH domain-containing protein 1	3.45882	7.80895e-05	1.78848	2.25006	15234.2	18177.5	16694.6	5078.34	4918.48	4489.7	13.895	14.1499	14.0271	12.3101	12.264	12.1324	+	Bin1_Cyto	Cluster -1626	biological regulation;cell surface receptor linked signaling pathway;cellular process;cellular response to stimulus;enzyme linked receptor protein signaling pathway;establishment of localization;establishment of localization in cell;establishment of protein localization;intracellular protein transport;intracellular transport;negative regulation of actin filament bundle assembly;negative regulatio…	binding;cation binding;DNA binding;enzyme activator activity;enzyme regulator activity;GTPase activator activity;GTPase regulator activity;ion binding;lipid binding;metal ion binding;nucleic acid binding;nucleic acid binding transcription factor activity;nucleoside-triphosphatase regulator activity;phosphatidylinositol binding;phosphatidylinositol-3,4,5-trisphosphate binding;phospholipid binding;…	cell part;cytoplasmic part;cytoplasmic vesicle;Golgi apparatus;Golgi apparatus part;Golgi cisterna membrane;Golgi membrane;intracellular membrane-bounded organelle;intracellular organelle;intracellular organelle part;intracellular part;membrane;membrane-bounded organelle;organelle;organelle membrane;organelle part;plasma membrane;trans-Golgi network;vesicle	Endocytosis	4.10741	1.78848	19.6908	Q4LDD4;Q4LDD4-2	Q4LDD4;Q4LDD4-2;Q4LDD4-3	Q4LDD4	ARAP1_MOUSE	Arap1	Arap1	Arf-GAP with Rho-GAP domain, ANK repeat and PH domain-containing protein 1	15234.2	18177.5	16694.6	5078.34	4918.48	4489.7	Arap1	20	AGWLDKNPPQGSYIYQK; AVTPNGEIR; DLPDGLFTR; EELLLPSVSPR; EEVTAIVK; EGEQHVDDVSSALK; FEVITNNR; IWAAAPNR; LDADYLR; LDSVKPLEK; LSSASVLGVR; LYVAVTGDK; MGSVSLIPLR; SFDLTTPYR; TGPPYPQASLLAK; TLYIQGER; VAPIGDQK; VYLGVKK; YFILNSSCLR; YHPLFGNQEELDK
P07356	P07356;B0V2N5	P07356	ANXA2_MOUSE	Anxa2	Anxa2	Annexin A2	3.57719	0.0213393	1.78319	2.24365	44139.1	24270.7	25110.5	8227.96	8717.33	9198.25	15.4298	14.5669	14.616	13.0063	13.0897	13.1671	+	Bin1_Cyto	Cluster -1626	anatomical structure formation involved in morphogenesis;angiogenesis;biological regulation;body fluid secretion;cellular component assembly;cellular component assembly at cellular level;cellular component organization;cellular component organization at cellular level;cellular component organization or biogenesis;cellular component organization or biogenesis at cellular level;cellular membrane or…	binding;calcium ion binding;calcium-dependent phospholipid binding;calcium-dependent protein binding;cation binding;enzyme inhibitor activity;enzyme regulator activity;ion binding;lipase inhibitor activity;lipid binding;metal ion binding;phosphatidylinositol binding;phosphatidylinositol-4,5-bisphosphate binding;phospholipase A2 inhibitor activity;phospholipase inhibitor activity;phospholipid bind…	basement membrane;basolateral plasma membrane;cell cortex;cell part;cell projection;cell surface;cytoplasm;cytoplasmic membrane-bounded vesicle;cytoplasmic part;cytoplasmic vesicle;cytosol;early endosome;endosomal part;endosome;endosome membrane;extracellular matrix part;extracellular membrane-bounded organelle;extracellular organelle;extracellular region part;extracellular space;extracellular ve…		1.67082	1.78319	6.28723	P07356	P07356;B0V2N5	P07356	ANXA2_MOUSE	Anxa2	Anxa2	Annexin A2	44139.1	24270.7	25110.5	8227.96	8717.33	9198.25	Anxa2	17	AEDGSVIDYELIDQDAR; DALNIETAVK; DIISDTSGDFR; DIISDTSGDFRK; ELYDAGVK; IMVSRSEVDMLK; KELPSALK; QDIAFAYQR; RAEDGSVIDYELIDQDAR; SEVDMLK; SLYYYIQQDTK; SNVQRQDIAFAYQR; SVCHLQK; SYSPYDMLESIK; TNQELQEINR; TPAQYDASELK; WISIMTER
Q8R5L3;Q8R5L3-2	Q8R5L3;Q8R5L3-2	Q8R5L3	VPS39_MOUSE	Vps39	Vps39	Vam6/Vps39-like protein	3.39674	0.000221286	1.76617	2.22305	6922.53	6533.08	6594.31	2091.4	1996.07	1815.22	12.7571	12.6735	12.687	11.0303	10.9629	10.8259	+	Bin1_Cyto	Cluster -1626	cellular process;establishment of localization;establishment of localization in cell;establishment of protein localization;intracellular protein transport;intracellular transport;protein transport;transport;vesicle-mediated transport		cell part;cytoplasmic part;endosomal part;endosome membrane;HOPS complex;intracellular organelle part;intracellular part;late endosome membrane;lysosomal membrane;macromolecular complex;membrane;membrane part;organelle membrane;organelle part;protein complex;vacuolar membrane;vacuolar part		3.65505	1.76617	26.9821	Q8R5L3;Q8R5L3-2	Q8R5L3;Q8R5L3-2	Q8R5L3	VPS39_MOUSE	Vps39	Vps39	Vam6/Vps39-like protein	6922.53	6533.08	6594.31	2091.4	1996.07	1815.22	Vps39	8	ALQVLVDQSK; CIITEEK; DYLLSLPTGK; IGNSAFAR; KLNDSDHQSSTSPLMEGTPTIK; LLVQSIELQRPR; MCVAVRK; QLEPLVAPLADGK
Q9JLF6	Q9JLF6;A0A0R4J293	Q9JLF6	TGM1_MOUSE	Tgm1	Tgm1	Protein-glutamine gamma-glutamyltransferase K	3.64158	0.0410713	1.76363	2.21997	17472.9	7777.63	8452.47	2995.4	3147.86	3111.78	14.0928	12.9251	13.0452	11.5485	11.6202	11.6035	+	Bin1_Cyto	Cluster -1626	anatomical structure morphogenesis;cell differentiation;cellular developmental process;cellular macromolecule metabolic process;cellular metabolic process;cellular process;cellular protein metabolic process;developmental process;epidermal cell differentiation;epithelial cell differentiation;keratinization;keratinocyte differentiation;macromolecule metabolic process;macromolecule modification;meta…	binding;catalytic activity;cation binding;ion binding;metal ion binding;protein-glutamine gamma-glutamyltransferase activity;transferase activity;transferase activity, transferring acyl groups;transferase activity, transferring amino-acyl groups	adherens junction;anchoring junction;cell junction;cell part;cell-cell adherens junction;cell-cell junction;extracellular membrane-bounded organelle;extracellular organelle;extracellular region part;extracellular vesicular exosome;intrinsic to membrane;membrane part;membrane-bounded organelle;membrane-bounded vesicle;organelle;vesicle		1.38646	1.76363	4.74751	Q9JLF6	Q9JLF6;A0A0R4J293	Q9JLF6	TGM1_MOUSE	Tgm1	Tgm1	Protein-glutamine gamma-glutamyltransferase K	17472.9	7777.63	8452.47	2995.4	3147.86	3111.78	Tgm1	9	AIGTLIVTK; ESGQVLAK; GSGVNAAGDGTIR; GTHVIIPVGK; IVYVEEK; IYYGTEAQIGER; NGLVYMK; QEYVLNESGR; VHTSPNAIIGK
Q9CZ42;Q9CZ42-2;Q9CZ42-3	Q9CZ42;Q9CZ42-2;Q9CZ42-3;J3QN06;J3QMM7;K3W4M4	Q9CZ42	NNRD_MOUSE	Naxd	Naxd	ATP-dependent (S)-NAD(P)H-hydrate dehydratase	3.40301	0.0116255	1.73997	2.19133	1776.88	919.002	1638.16	319.888	531.688	422.014	10.7951	9.84392	10.6779	8.32142	9.05444	8.72115	+	Bin1_Cyto	Cluster -1626	cellular metabolic process;cellular nitrogen compound metabolic process;cellular process;coenzyme metabolic process;cofactor metabolic process;heterocycle metabolic process;metabolic process;nicotinamide nucleotide metabolic process;nitrogen compound metabolic process;nucleobase-containing compound metabolic process;nucleobase-containing small molecule metabolic process;nucleoside phosphate metab…	adenyl nucleotide binding;adenyl ribonucleotide binding;ATP binding;ATP-dependent NAD(P)H-hydrate dehydratase activity;binding;carbon-oxygen lyase activity;catalytic activity;hydro-lyase activity;lyase activity;nucleotide binding;purine nucleotide binding;purine ribonucleoside triphosphate binding;purine ribonucleotide binding;ribonucleotide binding	cell part;cytoplasmic part;intracellular membrane-bounded organelle;intracellular organelle;intracellular part;membrane-bounded organelle;mitochondrion;organelle		1.93459	1.73997	4.74325	Q9CZ42;Q9CZ42-2;Q9CZ42-3	Q9CZ42;Q9CZ42-2;Q9CZ42-3;J3QN06;J3QMM7;K3W4M4	Q9CZ42	NNRD_MOUSE	Naxd	Naxd	ATP-dependent (S)-NAD(P)H-hydrate dehydratase		919.002		319.888	531.688	422.014	Naxd	2	DDLLLNNVR; LSQALGNITVVQK
Q9JHD2	Q9JHD2;Q9JHD1;Q6P3Z8;F6SIC5	Q9JHD2	KAT2A_MOUSE	Kat2a	Kat2a	Histone acetyltransferase KAT2A	3.34631	0.00196052	1.73447	2.18467	3248.32	3174.85	4655.45	933.928	1318.83	1057.94	11.6655	11.6325	12.1847	9.86717	10.365	10.047	+	Bin1_Cyto	Cluster -1626	anatomical structure development;anatomical structure formation involved in morphogenesis;anterior/posterior pattern specification;biological regulation;biosynthetic process;cell proliferation;cellular biosynthetic process;cellular component organization;cellular component organization at cellular level;cellular component organization or biogenesis;cellular component organization or biogenesis at…	acetyltransferase activity;binding;catalytic activity;chromatin binding;enzyme binding;H3 histone acetyltransferase activity;H4 histone acetyltransferase activity;histone acetyltransferase activity;histone acetyltransferase activity (H4-K12 specific);histone deacetylase binding;lysine N-acetyltransferase activity;N-acetyltransferase activity;N-acyltransferase activity;protein binding;protein bind…	Ada2/Gcn5/Ada3 transcription activator complex;cell part;cytoskeletal part;extracellular region part;extracellular space;histone acetyltransferase complex;intracellular membrane-bounded organelle;intracellular non-membrane-bounded organelle;intracellular organelle;intracellular organelle part;intracellular part;macromolecular complex;membrane-bounded organelle;mitotic spindle;non-membrane-bounded…	Notch signaling pathway	2.70763	1.73447	7.52221	Q9JHD2	Q9JHD2;Q9JHD1;Q6P3Z8;F6SIC5	Q9JHD2	KAT2A_MOUSE	Kat2a	Kat2a	Histone acetyltransferase KAT2A	3248.32	3174.85	4655.45		1318.83	1057.94	Kat2a	4	LFVADLQR; LGVFSACK; VIGGICFR; VYPGLSCFK
Q924H2	Q924H2;Q3TE00;E9Q7C1;A0A338P730	Q924H2	MED15_MOUSE	Med15	Med15	Mediator of RNA polymerase II transcription subunit 15	3.26626	0.00537093	1.72677	2.17534	9487.11	8665.24	10383.7	3332.74	2215.48	3188.39	13.2118	13.081	13.342	11.7025	11.1134	11.6386	+	Bin1_Cyto	Cluster -1626	biological regulation;developmental process;negative regulation of biological process;negative regulation of cell differentiation;negative regulation of cellular process;negative regulation of developmental process;regulation of biological process;regulation of cell differentiation;regulation of cellular process;regulation of developmental process;stem cell maintenance	protein binding transcription factor activity;RNA polymerase II transcription cofactor activity;RNA polymerase II transcription factor binding transcription factor activity;transcription cofactor activity;transcription factor binding transcription factor activity	cell part;cytoplasm;intracellular organelle part;intracellular part;macromolecular complex;mediator complex;nuclear part;nucleoplasm;nucleoplasm part;organelle part;protein complex		2.26995	1.72677	8.57955	Q924H2	Q924H2;Q3TE00;E9Q7C1;A0A338P730	Q924H2	MED15_MOUSE	Med15	Med15	Mediator of RNA polymerase II transcription subunit 15	9487.11	8665.24	10383.7	3332.74	2215.48	3188.39	Med15	7	CEIALEK; DMESHVFLK; LHHQSQQQQIQQQQLQR; LVSQIEDAMRK; QSIPNVLQGEVAR; SLLDILTDPSK; SPVFNHSLYR
P03899	P03899	P03899	NU3M_MOUSE	mt-Nd3	mt-Nd3	NADH-ubiquinone oxidoreductase chain 3	3.34901	0.0156994	1.72621	2.17466	1019.85	1351.3	2157.57	542.731	516.855	292.673	9.99415	10.4001	11.0752	9.08409	9.01362	8.19315	+	Bin1_Cyto	Cluster -1626		catalytic activity;NADH dehydrogenase (quinone) activity;NADH dehydrogenase (ubiquinone) activity;NADH dehydrogenase activity;oxidoreductase activity;oxidoreductase activity, acting on NADH or NADPH;oxidoreductase activity, acting on NADH or NADPH, quinone or similar compound as acceptor	cell part;cytoplasmic part;integral to membrane;intracellular membrane-bounded organelle;intracellular organelle;intracellular organelle part;intracellular part;intrinsic to membrane;macromolecular complex;membrane part;membrane-bounded organelle;mitochondrial membrane part;mitochondrial part;mitochondrial respiratory chain complex I;mitochondrion;NADH dehydrogenase complex;organelle;organelle pa…	Oxidative phosphorylation;Parkinson's disease	1.80412	1.72621	4.05551	P03899	P03899	P03899	NU3M_MOUSE	mt-Nd3	mt-Nd3	NADH-ubiquinone oxidoreductase chain 3				542.731	516.855	292.673	mt-Nd3	1	ANPYECGFDPTSSAR
Q8BGT6	Q8BGT6;Q8BGT6-2	Q8BGT6	MILK1_MOUSE	Micall1	Micall1	MICAL-like protein 1	3.29228	0.0208864	1.71632	2.1627	3065.59	2756.48	1438.88	1075.54	541.466	588.442	11.5819	11.4286	10.4907	10.0708	9.08073	9.20076	+	Bin1_Cyto	Cluster -1626	cell projection organization;cellular component organization;cellular component organization at cellular level;cellular component organization or biogenesis;cellular component organization or biogenesis at cellular level;cellular membrane organization;cellular process;endocytic recycling;endocytosis;endosome transport;establishment of localization;establishment of localization in cell;establishme…	binding;cation binding;enzyme binding;GTPase binding;identical protein binding;ion binding;lipid binding;metal ion binding;phosphatidic acid binding;phospholipid binding;protein binding;Rab GTPase binding;Ras GTPase binding;small GTPase binding;transition metal ion binding;zinc ion binding	cell part;cytoplasmic part;endosomal part;endosome;endosome membrane;extrinsic to membrane;intracellular membrane-bounded organelle;intracellular organelle;intracellular organelle part;intracellular part;late endosome;late endosome membrane;membrane;membrane part;membrane-bounded organelle;organelle;organelle membrane;organelle part;recycling endosome membrane		1.68014	1.71632	3.71319	Q8BGT6	Q8BGT6;Q8BGT6-2	Q8BGT6	MILK1_MOUSE	Micall1	Micall1	MICAL-like protein 1	3065.59	2756.48	1438.88	1075.54	541.466	588.442	Micall1	4	GALLAWCR; LAFEVAEK; QQPPSSACAACGQR; QVEDGGLEEQTQK
Q14B46;Q14B46-2	Q14B46;Q14B46-2;E9QP76	Q14B46	RTKN2_MOUSE	Rtkn2	Rtkn2	Rhotekin-2	3.30408	0.0015117	1.71491	2.16099	6243.64	4851.54	4667.66	1728.34	1481.5	1560.88	12.6082	12.2442	12.1885	10.7552	10.5328	10.6081	+	Bin1_Cyto	Cluster -1626	anatomical structure development;biological regulation;developmental process;hemopoiesis;hemopoietic or lymphoid organ development;organ development;positive regulation of biological process;positive regulation of cell proliferation;positive regulation of cellular process;regulation of biological process;regulation of cell proliferation;regulation of cellular process		cell part;membrane;plasma membrane		2.82053	1.71491	11.6742	Q14B46;Q14B46-2	Q14B46;Q14B46-2;E9QP76	Q14B46	RTKN2_MOUSE	Rtkn2	Rtkn2	Rhotekin-2	6243.64	4851.54	4667.66	1728.34	1481.5	1560.88	Rtkn2	6	CFYGPEEIEAK; GLAAQQDCSIR; GLAAQQDCSIREK; IQAYTAELQK; NLMVCSAR; VEPALVVPIDK
E9Q9R9	E9Q9R9;E9Q9I2;F6YZU5	E9Q9R9	DLG5_MOUSE	Dlg5	Dlg5	Disks large homolog 5	3.25582	0.0010335	1.71023	2.15532	4285.39	3614.03	4640.35	1543.2	1206.72	1101.58	12.0652	11.8194	12.18	10.5917	10.2369	10.1054	+	Bin1_Cyto	Cluster -1626	anatomical structure development;anatomical structure morphogenesis;apical protein localization;asymmetric protein localization;biological regulation;branching morphogenesis of a tube;cell differentiation;cell junction assembly;cell junction organization;cell-cell junction assembly;cell-cell junction organization;cellular component assembly;cellular component assembly at cellular level;cellular c…	beta-catenin binding;binding;cytoskeletal protein binding;protein binding	adherens junction;anchoring junction;cell junction;cell-cell adherens junction;cell-cell junction		2.98569	1.71023	9.49965	E9Q9R9	E9Q9R9;E9Q9I2;F6YZU5	E9Q9R9	DLG5_MOUSE	Dlg5	Dlg5	Disks large homolog 5	4285.39	3614.03	4640.35	1543.2	1206.72	1101.58	Dlg5	6	AVLGSTSGPEK; EQFETAQK; EQMECQLEK; GSEPLGISIVSGEK; LYDTAMDK; SLNECESLLR
Q01887	Q01887;H9H9R6	Q01887	RYK_MOUSE	Ryk	Ryk	Tyrosine-protein kinase RYK	3.26953	0.00231643	1.69669	2.13893	2236.52	1476.53	1816.43	567.273	635.278	488.666	11.127	10.528	10.8269	9.1479	9.31124	8.9327	+	Bin1_Cyto	Cluster -1626	anatomical structure development;anatomical structure morphogenesis;axon guidance;axonogenesis;biological regulation;cell differentiation;cell part morphogenesis;cell projection morphogenesis;cell projection organization;cell surface receptor linked signaling pathway;cellular component morphogenesis;cellular component organization;cellular component organization at cellular level;cellular compone…	adenyl nucleotide binding;adenyl ribonucleotide binding;ATP binding;binding;catalytic activity;frizzled binding;G-protein-coupled receptor binding;kinase activity;molecular transducer activity;nucleotide binding;phosphotransferase activity, alcohol group as acceptor;protein binding;protein kinase activity;purine nucleotide binding;purine ribonucleoside triphosphate binding;purine ribonucleotide b…	cell part;cytoplasm;integral to membrane;intracellular membrane-bounded organelle;intracellular organelle;intracellular part;intrinsic to membrane;membrane;membrane part;membrane-bounded organelle;nucleus;organelle;plasma membrane		2.63518	1.69669	8.28687	Q01887	Q01887;H9H9R6	Q01887	RYK_MOUSE	Ryk	Ryk	Tyrosine-protein kinase RYK		1476.53	1816.43	567.273	635.278	488.666	Ryk	2	DVLQEGTFGR; NCVIDDTLQVK
P24452	P24452;Q99LB4	P24452	CAPG_MOUSE	Capg	Capg	Macrophage-capping protein	3.04663	0.035858	1.68108	2.12004	5661.23	2854.36	4233.08	2259.12	1055.02	870.372	12.4669	11.479	12.0475	11.1415	10.0431	9.76549	+	Bin1_Cyto	Cluster -1626	actin filament capping;barbed-end actin filament capping;biological regulation;cell projection assembly;cell projection organization;cellular component assembly;cellular component assembly at cellular level;cellular component organization;cellular component organization at cellular level;cellular component organization or biogenesis;cellular component organization or biogenesis at cellular level;…		cell part;centriole;cytoplasm;cytoplasmic membrane-bounded vesicle;cytoplasmic part;cytoplasmic vesicle;cytoskeletal part;extracellular membrane-bounded organelle;extracellular organelle;extracellular region part;extracellular vesicular exosome;intracellular membrane-bounded organelle;intracellular non-membrane-bounded organelle;intracellular organelle;intracellular organelle part;intracellular p…		1.44541	1.68108	3.30663	P24452	P24452;Q99LB4	P24452	CAPG_MOUSE	Capg	Capg	Macrophage-capping protein	5661.23	2854.36	4233.08	2259.12	1055.02	870.372	Capg	6	LKPVPIAR; QAALQVADGFISR; TTSGATPAAIR; TTSGATPAAIRK; VSDATGQMNLTK; YSPNTQVEILPQGR
A2A7Q9	A2A7Q9;E9Q2L7;B2KG08	A2A7Q9	RN19B_MOUSE	Rnf19b	Rnf19b	E3 ubiquitin-protein ligase RNF19B	3.13828	0.00844176	1.67974	2.11841	1895.28	2397.31	2070.48	567.894	899.783	559.891	10.8882	11.2272	11.0157	9.14948	9.81343	9.129	+	Bin1_Cyto	Cluster -1626	biological regulation;cell killing;cellular macromolecule metabolic process;cellular metabolic process;cellular process;cellular protein metabolic process;cytokine secretion;defense response;establishment of localization;establishment of localization in cell;establishment of protein localization;immune effector process;immune response;immune system process;induction of apoptosis;induction of prog…	binding;catalytic activity;cation binding;ion binding;ligase activity;metal ion binding;transition metal ion binding;zinc ion binding	cell part;cytolytic granule;cytoplasm;cytoplasmic part;integral to membrane;intracellular membrane-bounded organelle;intracellular organelle;intracellular part;intrinsic to membrane;lysosome;lytic vacuole;membrane part;membrane-bounded organelle;organelle;vacuole		2.07357	1.67974	6.8398	A2A7Q9	A2A7Q9;E9Q2L7;B2KG08	A2A7Q9	RN19B_MOUSE	Rnf19b	Rnf19b	E3 ubiquitin-protein ligase RNF19B	1895.28	2397.31	2070.48	567.894		559.891	Rnf19b	1	NLAAPAEGQTVLK
Q7SIG6	Q7SIG6;Q7SIG6-2;D3YX85;E9PX52	Q7SIG6	ASAP2_MOUSE	Asap2	Asap2	Arf-GAP with SH3 domain, ANK repeat and PH domain-containing protein 2	3.20254	0.00101904	1.67233	2.10944	10244.9	13718.2	13151.8	4310.81	3601.21	3677.18	13.3226	13.7438	13.683	12.0737	11.8143	11.8444	+	Bin1_Cyto	Cluster -1626		binding;cation binding;enzyme activator activity;enzyme regulator activity;GTPase activator activity;GTPase regulator activity;ion binding;metal ion binding;nucleoside-triphosphatase regulator activity;transition metal ion binding;zinc ion binding	cell part;cytoplasmic part;Golgi apparatus part;Golgi cisterna membrane;Golgi membrane;intracellular organelle part;intracellular part;membrane;organelle membrane;organelle part;plasma membrane	Endocytosis;Fc gamma R-mediated phagocytosis	2.99181	1.67233	10.7974	Q7SIG6	Q7SIG6;Q7SIG6-2;D3YX85;E9PX52	Q7SIG6	ASAP2_MOUSE	Asap2	Asap2	Arf-GAP with SH3 domain, ANK repeat and PH domain-containing protein 2	10244.9	13718.2	13151.8	4310.81	3601.21	3677.18	Asap2	12	ASIEIANESGETPLDIAK; DDPDLGSAFLK; EEALNNAFK; EIISEVQR; ELTALFK; FGGNCVCR; GDDNTGENNIVQELTK; GSTALHYCCLTDNAECLK; NGFLTISHGTANRPPAK; QSTAYSLHQPQGNK; SALQVEQK; TSGTLEAMNQPSK
Q9JJZ4	Q9JJZ4;F6SPK0;B1AWT7	Q9JJZ4	UB2J1_MOUSE	Ube2j1	Ube2j1	Ubiquitin-conjugating enzyme E2 J1	3.12421	0.0032297	1.65731	2.09125	5520.46	4225.77	5368.76	1234.37	1685.56	1918.09	12.4306	12.045	12.3904	10.2696	10.719	10.9055	+	Bin1_Cyto	Cluster -1626	anatomical structure development;biological regulation;carbohydrate metabolic process;catabolic process;cell development;cellular carbohydrate metabolic process;cellular catabolic process;cellular developmental process;cellular macromolecule catabolic process;cellular macromolecule metabolic process;cellular metabolic process;cellular process;cellular process involved in reproduction;cellular pro…	acid-amino acid ligase activity;adenyl nucleotide binding;adenyl ribonucleotide binding;ATP binding;binding;catalytic activity;enzyme binding;ligase activity;ligase activity, forming carbon-nitrogen bonds;nucleotide binding;protein binding;purine nucleotide binding;purine ribonucleoside triphosphate binding;purine ribonucleotide binding;ribonucleotide binding;small conjugating protein ligase acti…	cell part;cytoplasm;cytoplasmic part;endoplasmic reticulum membrane;endoplasmic reticulum part;integral to membrane;intracellular organelle part;intracellular part;intrinsic to membrane;membrane;membrane part;organelle membrane;organelle part	Parkinson's disease;Protein processing in endoplasmic reticulum;Ubiquitin mediated proteolysis	2.49084	1.65731	7.36803	Q9JJZ4	Q9JJZ4;F6SPK0;B1AWT7	Q9JJZ4	UB2J1_MOUSE	Ube2j1	Ube2j1	Ubiquitin-conjugating enzyme E2 J1	5520.46	4225.77	5368.76	1234.37	1685.56	1918.09	Ube2j1	1	GEGAIGSLDYTPEER
Q6Y5D8;Q6Y5D8-3	Q6Y5D8;Q6Y5D8-2;Q6Y5D8-3;Q6Y5D8-4	Q6Y5D8	RHG10_MOUSE	Arhgap10	Arhgap10	Rho GTPase-activating protein 10	3.08121	0.0010774	1.61737	2.04289	13594.1	16989.1	18797.6	5988.63	4719.6	5318.19	13.7307	14.0523	14.1983	12.548	12.2044	12.3767	+	Bin1_Cyto	Cluster -1626	biological regulation;cellular component organization;cellular component organization at cellular level;cellular component organization or biogenesis;cellular component organization or biogenesis at cellular level;cellular process;cellular response to stimulus;cytoskeleton organization;negative regulation of apoptosis;negative regulation of biological process;negative regulation of cell death;neg…	enzyme activator activity;enzyme regulator activity;GTPase activator activity;GTPase regulator activity;nucleoside-triphosphatase regulator activity	cell part;cytoplasmic part;cytosol;intracellular part;membrane;perinuclear region of cytoplasm;plasma membrane	Bacterial invasion of epithelial cells	2.96762	1.61737	9.51195	Q6Y5D8;Q6Y5D8-3	Q6Y5D8;Q6Y5D8-2;Q6Y5D8-3;Q6Y5D8-4	Q6Y5D8	RHG10_MOUSE	Arhgap10	Arhgap10	Rho GTPase-activating protein 10	13594.1	16989.1	18797.6	5988.63	4719.6	5318.19	Arhgap10	12	AIVPRPEGGAQLDK; EPGWLEGTLNGK; EQLGAVKEEK; GINDQGLYR; GLIPQNYVK; IRAHEAELER; LGDGEAFFLK; LQEIQER; NYSLIDK; QWLEALGGK; RGLIPQNYVK; SEVEELMNK
Q69ZL1	Q69ZL1;Q69ZL1-2	Q69ZL1	FGD6_MOUSE	Fgd6	Fgd6	FYVE, RhoGEF and PH domain-containing protein 6	2.9006	0.0323718	1.61466	2.03962	1024.39	1444.55	1561.06	384.284	710.491	294.595	10.0005	10.4964	10.6083	8.58603	9.47267	8.20259	+	Bin1_Cyto	Cluster -1626		binding;cation binding;enzyme regulator activity;GTPase regulator activity;guanyl-nucleotide exchange factor activity;ion binding;metal ion binding;nucleoside-triphosphatase regulator activity;Ras guanyl-nucleotide exchange factor activity;Rho guanyl-nucleotide exchange factor activity;small GTPase regulator activity	cell part;cytoplasm;cytoskeleton;intracellular non-membrane-bounded organelle;intracellular organelle;intracellular part;non-membrane-bounded organelle;organelle		1.48983	1.61466	3.84512	Q69ZL1	Q69ZL1;Q69ZL1-2	Q69ZL1	FGD6_MOUSE	Fgd6	Fgd6	FYVE, RhoGEF and PH domain-containing protein 6	1024.39	1444.55	1561.06	384.284		294.595	Fgd6	4	ALTGDSNSGGQDSVGSQK; APIWIPDTR; LNNMLSLAGMK; NVALLDEQCK
Q7TPC1	Q7TPC1	Q7TPC1	CDSN_MOUSE	Cdsn	Cdsn	Corneodesmosin	3.06793	0.00400867	1.60549	2.02852	39028	24242.6	28357.5	10570.4	7914.85	11381.2	15.2522	14.5653	14.7914	13.3677	12.9503	13.4744	+	Bin1_Cyto	Cluster -1626	anatomical structure morphogenesis;biological adhesion;cell adhesion;cell-cell adhesion;cellular process;developmental process;epidermis morphogenesis;skin morphogenesis;tissue morphogenesis	binding;identical protein binding;protein binding;protein dimerization activity;protein homodimerization activity	anchoring junction;cell junction;cell-cell junction;desmosome;extracellular region		2.397	1.60549	6.22951	Q7TPC1	Q7TPC1	Q7TPC1	CDSN_MOUSE	Cdsn	Cdsn	Corneodesmosin	39028	24242.6	28357.5	10570.4	7914.85	11381.2	Cdsn	1	IYPVGYFTK
P16092;P16092-2;P16092-3;P16092-4;P16092-5;P16092-6	P16092;P16092-2;P16092-3;P16092-4;P16092-5;P16092-6;J3QN85	P16092	FGFR1_MOUSE	Fgfr1	Fgfr1	Fibroblast growth factor receptor 1	3.04459	0.000891312	1.60363	2.02627	6700.99	6815.29	7696.36	2273.12	2345.7	2348.5	12.7102	12.7346	12.91	11.1505	11.1958	11.1975	+	Bin1_Cyto	Cluster -1626	anatomical structure development;anatomical structure formation involved in morphogenesis;anatomical structure morphogenesis;angiogenesis;appendage morphogenesis;auditory receptor cell development;biological regulation;blood vessel morphogenesis;brain development;branching involved in salivary gland morphogenesis;cell communication;cell development;cell differentiation;cell division;cell maturati…	adenyl nucleotide binding;adenyl ribonucleotide binding;ATP binding;binding;carbohydrate binding;catalytic activity;fibroblast growth factor binding;fibroblast growth factor-activated receptor activity;glycosaminoglycan binding;growth factor binding;heparin binding;identical protein binding;kinase activity;molecular transducer activity;nucleotide binding;pattern binding;phosphotransferase activit…	cell part;cytoplasmic membrane-bounded vesicle;cytoplasmic part;cytoplasmic vesicle;cytosol;integral to membrane;intracellular membrane-bounded organelle;intracellular organelle;intracellular part;intrinsic to membrane;macromolecular complex;membrane;membrane part;membrane-bounded organelle;membrane-bounded vesicle;nucleus;organelle;plasma membrane;protein complex;receptor complex;vesicle	Adherens junction;MAPK signaling pathway;Melanoma;Pathways in cancer;Prostate cancer;Regulation of actin cytoskeleton	3.04997	1.60363	24.7517	P16092;P16092-2;P16092-3;P16092-4;P16092-5;P16092-6	P16092;P16092-2;P16092-3;P16092-4;P16092-5;P16092-6;J3QN85	P16092	FGFR1_MOUSE	Fgfr1	Fgfr1	Fibroblast growth factor receptor 1	6700.99	6815.29	7696.36	2273.12	2345.7	2348.5	Fgfr1	4	DLVSCAYQVAR; GMEYLASK; NVLVTEDNVMK; SDFHSQMAVHK
Q9JL19	Q9JL19;Q5XJV5;A2AQM9	Q9JL19	NCOA6_MOUSE	Ncoa6	Ncoa6	Nuclear receptor coactivator 6	3.02397	0.000106049	1.59816	2.01964	2919.83	3170.27	3183.88	1095.5	939.929	1031.39	11.5117	11.6304	11.6366	10.0974	9.87641	10.0104	+	Bin1_Cyto	Cluster -1626	anatomical structure development;biological regulation;biosynthetic process;blood vessel development;brain development;cell differentiation;cellular biosynthetic process;cellular developmental process;cellular macromolecule biosynthetic process;cellular macromolecule metabolic process;cellular metabolic process;cellular nitrogen compound metabolic process;cellular process;cellular response to sti…	binding;chromatin binding;hormone receptor binding;nuclear hormone receptor binding;protein binding;protein binding transcription factor activity;receptor binding;thyroid hormone receptor binding;transcription coactivator activity;transcription cofactor activity;transcription factor binding;transcription factor binding transcription factor activity	cell part;histone methyltransferase complex;intracellular membrane-bounded organelle;intracellular organelle;intracellular organelle part;intracellular part;macromolecular complex;membrane-bounded organelle;methyltransferase complex;nuclear part;nucleoplasm part;nucleus;organelle;organelle part;protein complex;transcription factor complex		3.97449	1.59816	21.0176	Q9JL19	Q9JL19;Q5XJV5;A2AQM9	Q9JL19	NCOA6_MOUSE	Ncoa6	Ncoa6	Nuclear receptor coactivator 6	2919.83	3170.27	3183.88	1095.5	939.929	1031.39	Ncoa6	4	GFDQQGLNPTTLK; IGQILLTK; LDSVVVNSGK; MAVPEDQSK
Q8BXR9;Q8BXR9-2	Q8BXR9;Q8BXR9-2;V9GXX3;F8WIZ7	Q8BXR9	OSBL6_MOUSE	Osbpl6	Osbpl6	Oxysterol-binding protein-related protein 6	3.07362	0.00761308	1.59744	2.01877	1368.47	1334.09	842.891	446.808	329.563	377.137	10.4183	10.3816	9.7192	8.80351	8.36441	8.55894	+	Bin1_Cyto	Cluster -1626	establishment of localization;lipid transport;organic substance transport;transport	binding;lipid binding	cell part;cytoplasmic part;cytosol;endoplasmic reticulum part;intracellular organelle part;intracellular part;membrane;nuclear membrane;nuclear part;organelle membrane;organelle part;perinuclear endoplasmic reticulum;plasma membrane		2.11844	1.59744	6.13734	Q8BXR9;Q8BXR9-2	Q8BXR9;Q8BXR9-2;V9GXX3;F8WIZ7	Q8BXR9	OSBL6_MOUSE	Osbpl6	Osbpl6	Oxysterol-binding protein-related protein 6				446.808	329.563	377.137	Osbpl6	4	LLQNLEILQR; QLLEPEPIPLSK; TASSSTEPSVSR; YGDYYVWNK
P18242	P18242;A0A1B0GT66;F8WIR1;F6Y6L6	P18242	CATD_MOUSE	Ctsd	Ctsd	Cathepsin D	3.16442	0.0304216	1.5967	2.01787	2687.46	3376.4	5569.69	1116.52	1326.18	1233.66	11.392	11.7213	12.4434	10.1248	10.3731	10.2687	+	Bin1_Cyto	Cluster -1626	autophagic vacuole assembly;catabolic process;cellular component assembly;cellular component assembly at cellular level;cellular component organization;cellular component organization at cellular level;cellular component organization or biogenesis;cellular component organization or biogenesis at cellular level;cellular process;macromolecule catabolic process;macromolecule metabolic process;metabo…	aspartic-type endopeptidase activity;aspartic-type peptidase activity;catalytic activity;endopeptidase activity;hydrolase activity;peptidase activity;peptidase activity, acting on L-amino acid peptides	cell part;cytoplasmic membrane-bounded vesicle;cytoplasmic part;cytoplasmic vesicle;extracellular membrane-bounded organelle;extracellular organelle;extracellular region part;extracellular space;extracellular vesicular exosome;intracellular membrane-bounded organelle;intracellular organelle;intracellular part;lysosome;lytic vacuole;melanosome;membrane-bounded organelle;membrane-bounded vesicle;mi…	ko05152;Lysosome	1.51682	1.5967	5.0098	P18242	P18242;A0A1B0GT66;F8WIR1;F6Y6L6	P18242	CATD_MOUSE	Ctsd	Ctsd	Cathepsin D	2687.46	3376.4	5569.69	1116.52	1326.18	1233.66	Ctsd	2	TTEPVSELLK; VSSLPTVYLK
A2A6Q5-3	A2A6Q5-2;A2A6Q5-3;Q8R568	A2A6Q5-2	CDC27_MOUSE	Cdc27	Cdc27	Isoform 3 of Cell division cycle protein 27 homolog	3.01427	0.00026141	1.58893	2.00847	20112.9	24615.7	22376.8	7199.47	7978.35	7084.73	14.2958	14.5873	14.4497	12.8137	12.9619	12.7905	+	Bin1_Cyto	Cluster -1626	cell cycle process;cellular macromolecule metabolic process;cellular metabolic process;cellular process;cellular protein metabolic process;macromolecule metabolic process;macromolecule modification;metabolic process;mitotic metaphase/anaphase transition;primary metabolic process;protein K11-linked ubiquitination;protein metabolic process;protein modification by small protein conjugation;protein m…	binding;enzyme binding;phosphatase binding;protein binding;protein phosphatase binding	anaphase-promoting complex;cell part;centrosome;cullin-RING ubiquitin ligase complex;cytoplasm;cytoplasmic part;cytoskeletal part;intracellular membrane-bounded organelle;intracellular non-membrane-bounded organelle;intracellular organelle;intracellular organelle part;intracellular part;macromolecular complex;membrane-bounded organelle;microtubule;microtubule organizing center;non-membrane-bounde…	Cell cycle;Cell cycle - yeast;Meiosis - yeast;Oocyte meiosis;Progesterone-mediated oocyte maturation;Ubiquitin mediated proteolysis	3.58268	1.58893	15.9148	A2A6Q5-3	A2A6Q5-2;A2A6Q5-3;Q8R568	A2A6Q5-2	CDC27_MOUSE	Cdc27	Cdc27	Isoform 3 of Cell division cycle protein 27 homolog	20112.9	24615.7	22376.8	7199.47	7978.35	7084.73	Cdc27	19	AAAEGLMSLLR; AIVIDPKNPLCK; ASVLFANEK; ASVLFANEKYK; CCVDLSK; DAVFLAER; DVALSVLSK; EHDIAIK; FSLAEMHFQK; GGLTQPSINDSLEITK; GYLALCSYNCK; ITTVTPQIQAFNLQK; LAEGEQILSGGVFNK; LDSSIISEGK; LFTSDSSTTK; LFTSDSSTTKENSK; LNLESSNSK; SVFSQSGNSR; TFCVLQSVAR
Q5SWU9-2	Q5SWU9;Q5SWU9-2	Q5SWU9	ACACA_MOUSE	Acaca	Acaca	Isoform 2 of Acetyl-CoA carboxylase 1	2.98481	0.000667286	1.57595	1.99275	348363	462160	423106	118081	143338	151883	18.4102	18.818	18.6907	16.8494	17.1291	17.2126	+	Bin1_Cyto	Cluster -1626	acetyl-CoA metabolic process;anatomical structure homeostasis;biological regulation;biosynthetic process;carboxylic acid biosynthetic process;carboxylic acid metabolic process;cellular biosynthetic process;cellular component assembly;cellular component organization;cellular component organization or biogenesis;cellular ketone metabolic process;cellular lipid metabolic process;cellular metabolic p…	acetyl-CoA carboxylase activity;adenyl nucleotide binding;adenyl ribonucleotide binding;ATP binding;binding;biotin carboxylase activity;catalytic activity;cation binding;CoA carboxylase activity;ion binding;ligase activity;ligase activity, forming carbon-carbon bonds;ligase activity, forming carbon-nitrogen bonds;metal ion binding;nucleotide binding;purine nucleotide binding;purine ribonucleoside…	actin cytoskeleton;cell part;cytoplasm;cytoplasmic part;cytoskeleton;cytosol;extracellular membrane-bounded organelle;extracellular organelle;extracellular region part;extracellular vesicular exosome;intracellular membrane-bounded organelle;intracellular non-membrane-bounded organelle;intracellular organelle;intracellular organelle part;intracellular part;membrane-bounded organelle;membrane-bound…	Fatty acid biosynthesis;Insulin signaling pathway;Propanoate metabolism;Pyruvate metabolism	3.17569	1.57595	9.66835	Q5SWU9-2	Q5SWU9;Q5SWU9-2	Q5SWU9	ACACA_MOUSE	Acaca	Acaca	Isoform 2 of Acetyl-CoA carboxylase 1	348363	462160	423106	118081	143338	151883	Acaca	112	AAEEVGYPVMIK; AIGIGAYLVR; ANAEYIK; ASELARAEGIPR; ATLVEHGIR; AVVMDLLR; AYIAYELNSVQHR; AYVWDNNK; CVFALREENK; DEPIHILNVAIK; DFTVASPAEFVTR; DIIVIGNDITYR; DKFEEDR; DLLQSKR; DLVEWLEK; DMYDQVLK; EASFEYLQNEGER; ECSQPVMVYIPPQAELR; EEAISNMVVALK; EEGLGAENLR; ENDPSVMR; ENDPSVMRSPSAGK; FGAYIVDGLR; FVVMVTPEDLK; GGSWVVIDPTINPR; GNIPTLNR; GSVLEPEGTVEIK; GYVKDVDDGLK; HMEMYADR; HMEMYADRESR; HSDLVTK; IDSQRDFTVASPAE…
Q587J6	Q587J6;G3UYN0	Q587J6	LITD1_MOUSE	L1td1	L1td1	LINE-1 type transposase domain-containing protein 1	3.07992	0.0307499	1.55775	1.97072	4846.24	2471.81	2661.34	1170.66	976.742	1092.74	12.2427	11.2714	11.3779	10.1931	9.93183	10.0937	+	Bin1_Cyto	Cluster -1626					1.51216	1.55775	4.91669	Q587J6	Q587J6;G3UYN0	Q587J6	LITD1_MOUSE	L1td1	L1td1	LINE-1 type transposase domain-containing protein 1	4846.24	2471.81	2661.34	1170.66	976.742	1092.74	L1td1	1	LTADLSPGTIDAR
Q99PP7-2	Q99PP7;Q99PP7-2;A0A0G2JFC3;E9QME5;E9QP19	Q99PP7	TRI33_MOUSE	Trim33	Trim33	Isoform Beta of E3 ubiquitin-protein ligase TRIM33	2.855	0.0168882	1.55133	1.96294	6329.56	4908.29	5731.6	2453.08	2149.04	1341.64	12.6279	12.261	12.4847	11.2604	11.0695	10.3898	+	Bin1_Cyto	Cluster -1626	biological regulation;biosynthetic process;cellular biosynthetic process;cellular macromolecule biosynthetic process;cellular macromolecule metabolic process;cellular metabolic process;cellular nitrogen compound metabolic process;cellular process;cellular protein metabolic process;macromolecule biosynthetic process;macromolecule metabolic process;macromolecule modification;metabolic process;negat…	binding;catalytic activity;cation binding;co-SMAD binding;DNA binding;ion binding;ligase activity;metal ion binding;nucleic acid binding;protein binding;R-SMAD binding;SMAD binding;transition metal ion binding;zinc ion binding	cell part;intracellular membrane-bounded organelle;intracellular organelle;intracellular organelle part;intracellular part;membrane-bounded organelle;nuclear part;nucleoplasm;nucleus;organelle;organelle part		1.77242	1.55133	5.44424	Q99PP7-2	Q99PP7;Q99PP7-2;A0A0G2JFC3;E9QME5;E9QP19	Q99PP7	TRI33_MOUSE	Trim33	Trim33	Isoform Beta of E3 ubiquitin-protein ligase TRIM33	6329.56	4908.29	5731.6	2453.08	2149.04	1341.64	Trim33	9	CDPVPAANGAIR; DTSEAPSSSDEK; FNEGDSEVAK; GAIENLLAK; LLQQQNDITGLSR; LSEIYSDR; QIDLVDNYFVK; TAQGLSPVDQR; TEPTDISESCK
Q61191	Q61191;B1AUX2	Q61191	HCFC1_MOUSE	Hcfc1	Hcfc1	Host cell factor 1	2.92603	1.34824e-05	1.54884	1.95993	107038	118510	114669	40720.8	36874.1	38677.7	16.7078	16.8546	16.8071	15.3135	15.1703	15.2392	+	Bin1_Cyto	Cluster -1626	biological regulation;cell cycle;cellular component organization;cellular component organization at cellular level;cellular component organization or biogenesis;cellular component organization or biogenesis at cellular level;cellular macromolecule metabolic process;cellular metabolic process;cellular process;cellular protein metabolic process;chromatin modification;chromatin organization;chromoso…	acetyltransferase activity;binding;catalytic activity;chromatin binding;H4 histone acetyltransferase activity;histone acetyltransferase activity;histone acetyltransferase activity (H4-K16 specific);histone acetyltransferase activity (H4-K5 specific);histone acetyltransferase activity (H4-K8 specific);identical protein binding;lysine N-acetyltransferase activity;N-acetyltransferase activity;N-acyl…	Ada2/Gcn5/Ada3 transcription activator complex;cell body;cell part;chromatin remodeling complex;cytoplasm;cytoplasmic part;histone acetyltransferase complex;histone methyltransferase complex;intracellular membrane-bounded organelle;intracellular organelle;intracellular organelle part;intracellular part;macromolecular complex;membrane;membrane-bounded organelle;methyltransferase complex;mitochondr…		4.87023	1.54884	25.8817	Q61191	Q61191;B1AUX2	Q61191	HCFC1_MOUSE	Hcfc1	Hcfc1	Host cell factor 1	107038	118510	114669	40720.8	36874.1	38677.7	Hcfc1	39	AGHCAVAINTR; APVTVTSLPASVR; AWNNQVCCK; CYLFGGLANDSEDPK; ENQWFDVGVIK; ESHTAVVYTEK; FRVAGINACGR; GAPGQPGTILR; GPFSEISAFK; GPLPAGTILK; GYGPATQVR; IATGHGQQGVTQVVLK; IPPSSAPTVLSVPAGTTIVK; ITVAPGALER; KENQWFDVGVIK; KQELQPGTAYK; LGHSFSLVGNK; LVIYGGMSGCR; LYIWSGR; NGPPPCPR; QELQPGTAYK; RVVGWSGPVPR; SIMVAGELGAAR; SLHSATTIGNK; SPISVPGGSALISNLGK; SPITIITTK; SSTPAQLAFMR; TCLPGFPGAPCAIK; TQGVPAVLK; TTNTPTVVR;…
Q99JY1	Q99JY1;H3BKL1	Q99JY1	TIRAP_MOUSE	Tirap	Tirap	Toll/interleukin-1 receptor domain-containing adapter protein	2.89563	0.000238598	1.53367	1.94156	4010.95	4585.64	3729.97	1496.23	1506.97	1253.75	11.9697	12.1629	11.8649	10.5471	10.5574	10.292	+	Bin1_Cyto	Cluster -1626	3'-UTR-mediated mRNA stabilization;activation of immune response;activation of innate immune response;activation of JUN kinase activity;activation of MAPK activity;biological regulation;cell differentiation;cell surface receptor linked signaling pathway;cellular developmental process;cellular macromolecule metabolic process;cellular metabolic process;cellular nitrogen compound metabolic process;c…	binding;enzyme binding;identical protein binding;kinase binding;lipid binding;phosphatidylinositol binding;phosphatidylinositol-4,5-bisphosphate binding;phospholipid binding;protein binding;protein dimerization activity;protein heterodimerization activity;protein homodimerization activity;protein kinase binding;protein kinase C binding;receptor binding;Toll-like receptor 2 binding;Toll-like recep…	cell part;cell projection membrane;cell projection part;cytoplasm;cytoplasmic membrane-bounded vesicle;cytoplasmic part;cytoplasmic vesicle;endocytic vesicle;extracellular region part;intercellular bridge;intracellular membrane-bounded organelle;intracellular organelle;intracellular organelle part;intracellular part;leading edge membrane;membrane;membrane part;membrane-bounded organelle;membrane-…	ko05152;Toll-like receptor signaling pathway	3.62233	1.53367	12.4605	Q99JY1	Q99JY1;H3BKL1	Q99JY1	TIRAP_MOUSE	Tirap	Tirap	Toll/interleukin-1 receptor domain-containing adapter protein	4010.95	4585.64	3729.97	1496.23	1506.97	1253.75	Tirap	3	AAYPPELR; DGGFYQVK; FMYYVDGR
Q69ZN7	Q69ZN7;Q69ZN7-2;Q69ZN7-4;E9Q390;A0A286YDF5	Q69ZN7	MYOF_MOUSE	Myof	Myof	Myoferlin	2.8713	0.00012061	1.52017	1.92522	4786.69	5583.37	4810.82	1669.82	1718.81	1898.48	12.2248	12.4469	12.2321	10.7055	10.7472	10.8906	+	Bin1_Cyto	Cluster -1626	anatomical structure formation involved in morphogenesis;biological regulation;cellular component organization;cellular component organization or biogenesis;cellular membrane organization;cellular process;cellular response to heat;cellular response to stimulus;cellular response to stress;developmental process;membrane organization;myoblast fusion;plasma membrane organization;plasma membrane repai…	binding;lipid binding;phospholipid binding	caveola;cell part;cytoplasmic part;cytoplasmic vesicle;cytoplasmic vesicle membrane;cytoplasmic vesicle part;extracellular membrane-bounded organelle;extracellular organelle;extracellular region part;extracellular vesicular exosome;integral to membrane;intracellular membrane-bounded organelle;intracellular organelle;intracellular organelle part;intracellular part;intrinsic to membrane;membrane;me…		3.91862	1.52017	16.535	Q69ZN7	Q69ZN7;Q69ZN7-2;Q69ZN7-4;E9Q390;A0A286YDF5	Q69ZN7	MYOF_MOUSE	Myof	Myof	Myoferlin	4786.69	5583.37	4810.82	1669.82	1718.81	1898.48	Myof	19	ANVTVLDTQIR; ANVTVLDTQIRK; ASLMSAPPCR; CYIYQAR; DFETIGQNK; DGSNLPILPSQR; DLTQTASSTAR; DYHLDEFEANK; EELYMPPLVIK; FYASSGEHEK; LNSETDITPK; LQSNIEAVK; SDENEDPSVVGEFK; SICSPLVK; TLHSTFQPNISQGK; VCTNIIER; VGETTIDLENR; VIVESATNIPK; WLLLNDPEDTSSGAK
Q61035	Q61035;Q99KK9;G5E823;contam_sp|P12081|SYHC_HUMAN	Q61035	HARS1_MOUSE	Hars1	Hars1	Histidine--tRNA ligase, cytoplasmic	2.86214	9.7332e-05	1.51569	1.9198	26681.5	24337.9	23446.4	8554.18	9059.68	8403.69	14.7036	14.5709	14.5171	13.0624	13.1452	13.0368	+	Bin1_Cyto	Cluster -1626	amine metabolic process;amino acid activation;biosynthetic process;carboxylic acid metabolic process;cellular amine metabolic process;cellular amino acid metabolic process;cellular biosynthetic process;cellular component organization;cellular component organization at cellular level;cellular component organization or biogenesis;cellular component organization or biogenesis at cellular level;cellu…	adenyl nucleotide binding;adenyl ribonucleotide binding;aminoacyl-tRNA ligase activity;ATP binding;binding;catalytic activity;histidine-tRNA ligase activity;ligase activity;ligase activity, forming aminoacyl-tRNA and related compounds;ligase activity, forming carbon-oxygen bonds;nucleotide binding;purine nucleotide binding;purine ribonucleoside triphosphate binding;purine ribonucleotide binding;r…	cell part;cytoplasm;cytoplasmic part;intracellular membrane-bounded organelle;intracellular organelle;intracellular part;membrane-bounded organelle;mitochondrion;organelle	Aminoacyl-tRNA biosynthesis	4.01174	1.51569	23.5536	Q61035	Q61035;Q99KK9;G5E823;contam_sp|P12081|SYHC_HUMAN	Q61035	HARS1_MOUSE	Hars1	Hars1	Histidine--tRNA ligase, cytoplasmic	26681.5	24337.9	23446.4	8554.18	9059.68	8403.69	Hars1	20	AALEELVR; AQLGQDEGKQK; ASAEQIEEEVTK; DNPAMTR; DQGGELLSLR; FRTICSSVDK; FVLKTPK; GLAPEVADR; IFSIVEQR; LVSELWDAGIK; NEMVGEK; QAVEGLGDLK; TICSSVDK; TTETQVLVASAQK; TTETQVLVASAQKK; VFDVIIR; VRTTETQVLVASAQK; VSWEEVK; YDGLVGMFDPK; YDLTVPFAR
O08573;O08573-2;O08573-3	O08573;O08573-2;O08573-3;B1AQR8;G3X9T7	O08573	LEG9_MOUSE	Lgals9	Lgals9	Galectin-9	2.82753	0.0365467	1.51474	1.91865	1053.69	1590.49	728.278	388.936	566.273	237.515	10.0412	10.6353	9.50835	8.60339	9.14535	7.89187	+	Bin1_Cyto	Cluster -1626	biological adhesion;cell adhesion;cell-cell adhesion;cellular process;heterophilic cell-cell adhesion	binding;carbohydrate binding;galactoside binding;monosaccharide binding;sugar binding	cell part;cytoplasm;extracellular region;intracellular part		1.43715	1.51474	3.10711	O08573;O08573-2;O08573-3	O08573;O08573-2;O08573-3;B1AQR8;G3X9T7	O08573	LEG9_MOUSE	Lgals9	Lgals9	Galectin-9	1053.69	1590.49	728.278	388.936	566.273	237.515	Lgals9	2	FNENAVVR; NTQINNSWGQEER
Q8R080	Q8R080	Q8R080	GTSE1_MOUSE	Gtse1	Gtse1	G2 and S phase-expressed protein 1	2.85229	5.80322e-05	1.51319	1.91677	30208.7	32283	29297.1	11401.4	9950.37	10829	14.8827	14.9785	14.8385	13.4769	13.2805	13.4026	+	Bin1_Cyto	Cluster -1626			cell part;cytoplasmic microtubule;cytoplasmic part;cytoskeletal part;intracellular organelle part;intracellular part;macromolecular complex;membrane;microtubule;organelle part;protein complex	p53 signaling pathway	4.23633	1.51319	21.4317	Q8R080	Q8R080	Q8R080	GTSE1_MOUSE	Gtse1	Gtse1	G2 and S phase-expressed protein 1	30208.7	32283	29297.1	11401.4	9950.37	10829	Gtse1	27	ADAAQTVAEQPK; ALVSPLCVPAR; ALVSPLCVPARR; CIAASLDLNR; DSYLSCK; EDFLLLEDEK; ESSTSQPPSQAGPQK; ETFVQDSQLK; EVAQAATPQNPVNQGK; KEDFLLLEDEK; LDPDTETPQLNK; LDQLTITPEAGGR; LQSWTPASR; LSSLPLMAPQSMPR; MSVLPTPASR; NLHLATEK; QALPAAPAR; QALPAAPARVFGR; RVPGQPLAPGSGSPCTLSPLTGEK; SSGTTPQGLPGSMR; SSIPASGSQR; SSTSGSASSLESGVYR; SSTSGSASSLESGVYRSSVAGK; TEAVSTTTNPFK; TLLKPPGYTGNLTR; VPQFSVGESPGGVTPK; VSLFEKEQK
A2RSY1;A2RSY1-2	A2RSY1;A2RSY1-2;A2RSY1-3	A2RSY1	KANL3_MOUSE	Kansl3	Kansl3	KAT8 regulatory NSL complex subunit 3	2.76975	0.0164433	1.50534	1.90727	4980.6	4482.71	4106.09	2147.96	1539.56	1211.62	12.2821	12.1302	12.0035	11.0688	10.5883	10.2427	+	Bin1_Cyto	Cluster -1626	cellular component organization;cellular component organization at cellular level;cellular component organization or biogenesis;cellular component organization or biogenesis at cellular level;cellular macromolecule metabolic process;cellular metabolic process;cellular process;cellular protein metabolic process;chromatin modification;chromatin organization;chromosome organization;covalent chromati…	acetyltransferase activity;catalytic activity;H4 histone acetyltransferase activity;histone acetyltransferase activity;histone acetyltransferase activity (H4-K16 specific);histone acetyltransferase activity (H4-K5 specific);histone acetyltransferase activity (H4-K8 specific);lysine N-acetyltransferase activity;N-acetyltransferase activity;N-acyltransferase activity;transferase activity;transferas…	cell part;histone acetyltransferase complex;intracellular membrane-bounded organelle;intracellular non-membrane-bounded organelle;intracellular organelle;intracellular organelle part;intracellular part;macromolecular complex;membrane-bounded organelle;non-membrane-bounded organelle;nuclear part;nucleolus;nucleoplasm;nucleoplasm part;nucleus;organelle;organelle part;protein complex		1.78401	1.50534	5.9574	A2RSY1;A2RSY1-2	A2RSY1;A2RSY1-2;A2RSY1-3	A2RSY1	KANL3_MOUSE	Kansl3	Kansl3	KAT8 regulatory NSL complex subunit 3	4980.6	4482.71	4106.09	2147.96	1539.56	1211.62	Kansl3	8	DLAFEIPER; ELTGLLTTAK; GDVDDPLLDMK; LANEGACNEPVLR; MLVSSNTK; SEGLTQSMVDR; SVMNECER; TGWTVAQNK
Q6IME9	Q6IME9	Q6IME9	K2C72_MOUSE	Krt72	Krt72	Keratin, type II cytoskeletal 72	2.74276	0.0165964	1.48325	1.88053	11912.2	12141.9	12444.4	4002.99	3619.43	5684.82	13.5402	13.5677	13.6032	11.9669	11.8215	12.4729	+	Bin1_Cyto	Cluster -1626		structural molecule activity	cell part;cytoskeletal part;extracellular membrane-bounded organelle;extracellular organelle;extracellular region part;extracellular vesicular exosome;intermediate filament;intracellular organelle part;intracellular part;keratin filament;macromolecular complex;membrane-bounded organelle;membrane-bounded vesicle;organelle;organelle part;protein complex;vesicle		1.77999	1.48325	7.48179	Q6IME9	Q6IME9	Q6IME9	K2C72_MOUSE	Krt72	Krt72	Keratin, type II cytoskeletal 72	11912.2	12141.9	12444.4	4002.99	3619.43	5684.82	Krt72	3	AQEREQIK; FLEQQNQVLETK; VRFLEQQNQVLETK
P10922	P10922	P10922	H10_MOUSE	H1-0	H1-0	Histone H1.0	2.64248	0.0412905	1.47687	1.8728	2205.41	1786.05	2047.23	492.966	685.181	1107.09	11.1068	10.8026	10.9995	8.94534	9.42034	10.1126	+	Bin1_Cyto	Cluster -1626	cellular component assembly;cellular component assembly at cellular level;cellular component organization;cellular component organization at cellular level;cellular component organization or biogenesis;cellular component organization or biogenesis at cellular level;cellular macromolecular complex assembly;cellular macromolecular complex subunit organization;cellular process;chromatin organization…	binding;chromatin binding;chromatin DNA binding;DNA binding;nucleic acid binding;structure-specific DNA binding	actin cytoskeleton;cell part;chromatin;chromosomal part;cytoplasmic part;cytoskeleton;euchromatin;Golgi apparatus;intracellular membrane-bounded organelle;intracellular non-membrane-bounded organelle;intracellular organelle;intracellular organelle part;intracellular part;macromolecular complex;membrane-bounded organelle;non-membrane-bounded organelle;nuclear chromatin;nuclear chromosome part;nucl…		1.38415	1.47687	4.2148	P10922	P10922	P10922	H10_MOUSE	H1-0	H1-0	Histone H1.0	2205.41	1786.05	2047.23	492.966	685.181	1107.09	H1-0	4	RLVTTGVLK; TENSTSAPAAKPK; VGENADSQIK; YSDMIVAAIQAEK
Q9QX96	Q9QX96;A0A2I3BQV4	Q9QX96	SALL2_MOUSE	Sall2	Sall2	Sal-like protein 2	2.76964	0.00144408	1.47554	1.87119	3831.13	4190.94	3778.94	1454.59	1232.49	1573.77	11.9036	12.0331	11.8838	10.5064	10.2674	10.62	+	Bin1_Cyto	Cluster -1626	anatomical structure development;biological regulation;biosynthetic process;cellular biosynthetic process;cellular macromolecule biosynthetic process;cellular macromolecule metabolic process;cellular metabolic process;cellular nitrogen compound metabolic process;cellular process;developmental process;eye development;macromolecule biosynthetic process;macromolecule metabolic process;metabolic proc…	binding;cation binding;DNA binding;ion binding;metal ion binding;nucleic acid binding	cell part;intracellular membrane-bounded organelle;intracellular organelle;intracellular part;membrane-bounded organelle;nucleus;organelle		2.84041	1.47554	12.9452	Q9QX96	Q9QX96;A0A2I3BQV4	Q9QX96	SALL2_MOUSE	Sall2	Sall2	Sal-like protein 2	3831.13	4190.94	3778.94	1454.59	1232.49	1573.77	Sall2	2	AEEEAGTPGGGVER; LQQLVEK
P19426;P19426-2	P19426;P19426-2	P19426	NELFE_MOUSE	Nelfe	Nelfe	Negative elongation factor E	2.78791	0.00440588	1.46484	1.85823	1875.86	1246.13	1472.6	622.606	512.388	513.049	10.8733	10.2832	10.5241	9.28218	9.00109	9.00295	+	Bin1_Cyto	Cluster -1626	biological regulation;biosynthetic process;cellular biosynthetic process;cellular macromolecule biosynthetic process;cellular macromolecule metabolic process;cellular metabolic process;cellular nitrogen compound metabolic process;cellular process;macromolecule biosynthetic process;macromolecule metabolic process;metabolic process;negative regulation of biological process;negative regulation of bi…	binding;nucleotide binding	cell part;cytoplasmic part;intracellular membrane-bounded organelle;intracellular organelle;intracellular organelle part;intracellular part;macromolecular complex;membrane-bounded organelle;mitochondrion;NELF complex;nuclear part;nucleoplasm;nucleoplasm part;organelle;organelle part;protein complex;transcription elongation factor complex		2.35597	1.46484	7.50804	P19426;P19426-2	P19426;P19426-2	P19426	NELFE_MOUSE	Nelfe	Nelfe	Negative elongation factor E		1246.13	1472.6	622.606	512.388	513.049	Nelfe	3	NCAFVTYEK; RSLSEQPVVDTATATEQAK; RTQIVYSDDL
Q99MS7	Q99MS7;E9QP49	Q99MS7	EH1L1_MOUSE	Ehbp1l1	Ehbp1l1	EH domain-binding protein 1-like protein 1	2.75016	3.46283e-05	1.45946	1.85172	4906.74	4755.48	4357.11	1809.32	1605.33	1682.99	12.2605	12.2154	12.0892	10.8212	10.6487	10.7168	+	Bin1_Cyto	Cluster -1626					4.46057	1.45946	20.3393	Q99MS7	Q99MS7;E9QP49	Q99MS7	EH1L1_MOUSE	Ehbp1l1	Ehbp1l1	EH domain-binding protein 1-like protein 1	4906.74	4755.48	4357.11	1809.32	1605.33	1682.99	Ehbp1l1	9	AEAEMLETQK; AQEAEVGESR; EAVESLEEAGLSK; TEAGEAEAGTLESQK; TEVGGTGISQR; TQAEISETQK; TQEISSEGSGVPDLEAK; VASRDTDLSCSSK; YEALDVPVTK
Q811I0	Q811I0;H3BK16;V9GX21;H3BLD0;H3BLL2;H3BJP9	Q811I0	ATPF1_MOUSE	Atpaf1	Atpaf1	ATP synthase mitochondrial F1 complex assembly factor 1	2.78694	0.0302601	1.45298	1.84388	2548.42	1424.88	1191.39	793.024	653.051	407.098	11.3154	10.4766	10.2184	9.63122	9.35105	8.66923	+	Bin1_Cyto	Cluster -1626	cellular component assembly;cellular component organization;cellular component organization or biogenesis;macromolecular complex assembly;macromolecular complex subunit organization;protein complex assembly;protein complex subunit organization		cell part;cytoplasmic part;intracellular membrane-bounded organelle;intracellular organelle;intracellular part;membrane-bounded organelle;mitochondrion;organelle		1.51913	1.45298	3.32255	Q811I0	Q811I0;H3BK16;V9GX21;H3BLD0;H3BLL2;H3BJP9	Q811I0	ATPF1_MOUSE	Atpaf1	Atpaf1	ATP synthase mitochondrial F1 complex assembly factor 1		1424.88	1191.39	793.024	653.051	407.098	Atpaf1	2	DTVYAVIPK; FDLIWNR
Q8R0W6	Q8R0W6;A0A494B9F5;A0A494BAK0;A0A494BAA4	Q8R0W6	NFIP1_MOUSE	Ndfip1	Ndfip1	NEDD4 family-interacting protein 1	2.74018	0.000993481	1.45123	1.84175	2571.85	2137.64	2872.64	984.342	792.621	990.06	11.3286	11.0618	11.4882	9.94302	9.63049	9.95137	+	Bin1_Cyto	Cluster -1626	biological regulation;catabolic process;cation homeostasis;cellular catabolic process;cellular cation homeostasis;cellular chemical homeostasis;cellular homeostasis;cellular ion homeostasis;cellular iron ion homeostasis;cellular macromolecule catabolic process;cellular macromolecule metabolic process;cellular metabolic process;cellular metal ion homeostasis;cellular process;cellular response to s…	molecular transducer activity;signal transducer activity	cell cortex;cell part;cytoplasmic part;endosomal part;endosome membrane;extracellular region;Golgi apparatus;Golgi apparatus part;integral to Golgi membrane;integral to membrane;integral to organelle membrane;intracellular membrane-bounded organelle;intracellular organelle;intracellular organelle part;intracellular part;intrinsic to Golgi membrane;intrinsic to membrane;intrinsic to organelle memb…		3.00284	1.45123	8.89497	Q8R0W6	Q8R0W6;A0A494B9F5;A0A494BAK0;A0A494BAA4	Q8R0W6	NFIP1_MOUSE	Ndfip1	Ndfip1	NEDD4 family-interacting protein 1	2571.85	2137.64	2872.64	984.342	792.621	990.06	Ndfip1	4	DDFDDTDQLR; KMPETFSNLPR; MPETFSNLPR; TEATIPLVPGR
P02535;P02535-2;P02535-3	Q9Z2K1;P02535;P02535-2;P02535-3;Q61781;Q8VCW2;Q9Z320;Q61414;A2A513;B1AQ77;contam_sp|P13645|K1C10_HUMAN	Q9Z2K1	K1C10_MOUSE	Krt10	Krt10	Keratin, type I cytoskeletal 10	2.60571	0.0389031	1.44992	1.84017	23191.3	26686.3	25656.4	7086.66	7784.25	14117	14.5013	14.7038	14.647	12.7909	12.9263	13.7851	+	Bin1_Cyto	Cluster -1626	cell differentiation;cellular developmental process;cellular process;cellular response to calcium ion;cellular response to chemical stimulus;cellular response to inorganic substance;cellular response to metal ion;cellular response to stimulus;developmental process;epithelial cell differentiation;response to calcium ion;response to chemical stimulus;response to inorganic substance;response to meta…	structural molecule activity	cell part;cytoskeletal part;intermediate filament;intracellular organelle part;intracellular part;keratin filament;macromolecular complex;organelle part;protein complex		1.41002	1.44992	4.57248	P02535;P02535-2;P02535-3	Q9Z2K1;P02535;P02535-2;P02535-3;Q61781;Q8VCW2;Q9Z320;Q61414;A2A513;B1AQ77;contam_sp|P13645|K1C10_HUMAN	Q9Z2K1	K1C10_MOUSE	Krt10	Krt10	Keratin, type I cytoskeletal 10	23191.3	26686.3	25656.4	7086.66	7784.25	14117	Krt10	6	AETECQNAEYQQLLDIK; ALEESNYELEGKIK; LAADDFRLK; SAETSWDTNK; VLDELTLSK; VTMQNLNDR
Q80Z25	Q80Z25;A2AEG2	Q80Z25	OFD1_MOUSE	Ofd1	Ofd1	Oral-facial-digital syndrome 1 protein homolog	2.73033	5.78232e-05	1.44895	1.839	13388.1	12179.4	13952.4	4454.11	5002.3	5018.02	13.7087	13.5722	13.7682	12.1209	12.2884	12.2929	+	Bin1_Cyto	Cluster -1626	anatomical structure morphogenesis;axoneme assembly;biological regulation;body morphogenesis;cell part morphogenesis;cell projection assembly;cell projection morphogenesis;cell projection organization;cellular component assembly;cellular component assembly at cellular level;cellular component morphogenesis;cellular component movement;cellular component organization;cellular component organization…	alpha-tubulin binding;binding;cytoskeletal protein binding;gamma-tubulin binding;protein binding;tubulin binding	cell part;cell projection;centriolar satellite;centriole;centrosome;cilium;cytoplasmic part;cytoskeletal part;cytoskeleton;intracellular membrane-bounded organelle;intracellular non-membrane-bounded organelle;intracellular organelle;intracellular organelle part;intracellular part;membrane;membrane-bounded organelle;microtubule cytoskeleton;microtubule organizing center;microtubule organizing cent…		4.2379	1.44895	17.8756	Q80Z25	Q80Z25;A2AEG2	Q80Z25	OFD1_MOUSE	Ofd1	Ofd1	Oral-facial-digital syndrome 1 protein homolog	13388.1	12179.4	13952.4	4454.11	5002.3	5018.02	Ofd1	30	AQFLAISK; EEMSDMSK; ELAEFQNEFER; ELAEFQNEFERTCQAK; ELAEYYQAK; EMSDYSQLKEEK; EVELELESVK; GVLDTLQTQLR; IETFELTQK; LESLETK; LHMTSSSPLLDR; MEMEEELEK; NEALISQEK; NIEDTYDQKLK; QLQSEIENSAQLR; QTQIALENEVYRNPK; SDVLSQDELR; SDVLSQDELRK; SELSNVDK; SGDFLNVPLEQNK; SIASSSMDRPVSAEDR; SLDNEMYLEGLGR; SLISGFDK; SLISGFDKENK; TAQASPVPSR; TQIAEYDASVK; VELQAQNK; VIAGAVMSR; VREMSDYSQLK; VSASPAASPSPCPER
O35646	O35646	O35646	CAN6_MOUSE	Capn6	Capn6	Calpain-6	2.73323	0.000833554	1.44725	1.83694	47333.9	55706.8	55427.1	20137.8	18699.4	19141	15.5306	15.7656	15.7583	14.2976	14.1907	14.2244	+	Bin1_Cyto	Cluster -1626	biological regulation;cellular component organization;cellular component organization at cellular level;cellular component organization or biogenesis;cellular component organization or biogenesis at cellular level;cellular process;cytoskeleton organization;macromolecule metabolic process;metabolic process;microtubule bundle formation;microtubule cytoskeleton organization;microtubule-based process…	binding;calcium-dependent cysteine-type endopeptidase activity;catalytic activity;cysteine-type endopeptidase activity;cysteine-type peptidase activity;cytoskeletal protein binding;endopeptidase activity;hydrolase activity;microtubule binding;peptidase activity;peptidase activity, acting on L-amino acid peptides;protein binding;tubulin binding	cell part;cytoplasm;cytoplasmic part;cytoskeletal part;intracellular organelle part;intracellular part;macromolecular complex;microtubule;organelle part;perinuclear region of cytoplasm;protein complex;spindle microtubule		3.07907	1.44725	17.3634	O35646	O35646	O35646	CAN6_MOUSE	Capn6	Capn6	Calpain-6	47333.9	55706.8	55427.1	20137.8	18699.4	19141	Capn6	23	AGTSTYIDTR; DQEWDPR; EEVRSPVQK; ELTLDMPK; GSYVLVPTMFQHGR; GYTYTMTDIR; GYTYTMTDIRK; IFSEVPVQLR; KYANETVNPYLIIK; LFGELYK; LHHLYIQER; LVEVFSTEK; MSCWNLAR; NVNNPVFGR; NVNNPVFGRK; QGHISFK; TSEFLLR; VIMSLQQK; VVTQITVHSAEGLEK; YANETVNPYLIIK; YQELKQECMK; YTDLVEEK; YTDLVEEKYK
Q9R0N3	Q9R0N3;D3YWW9;S4R1M8	Q9R0N3	SYT11_MOUSE	Syt11	Syt11	Synaptotagmin-11	2.70725	0.00442988	1.4472	1.83688	33185.7	32427.2	35859.5	10357.5	13970.1	13154.1	15.0183	14.9849	15.1301	13.3384	13.7701	13.6832	+	Bin1_Cyto	Cluster -1626	biological regulation;calcium ion-dependent exocytosis of neurotransmitter;cellular component organization;cellular component organization at cellular level;cellular component organization or biogenesis;cellular component organization or biogenesis at cellular level;cellular membrane fusion;cellular membrane organization;cellular process;establishment of localization;establishment of localization…	binding;calcium ion binding;calcium-dependent phospholipid binding;cation binding;clathrin binding;ion binding;lipid binding;metal ion binding;phospholipid binding;protein binding;SNARE binding;syntaxin binding	cell junction;cell part;clathrin coated vesicle membrane;coated vesicle membrane;cytoplasmic part;cytoplasmic vesicle membrane;cytoplasmic vesicle part;integral to membrane;integral to plasma membrane;intracellular organelle part;intracellular part;intrinsic to membrane;intrinsic to plasma membrane;membrane;membrane part;organelle membrane;organelle part;plasma membrane part;synapse part;synaptic…		2.35361	1.4472	10.4162	Q9R0N3	Q9R0N3;D3YWW9;S4R1M8	Q9R0N3	SYT11_MOUSE	Syt11	Syt11	Synaptotagmin-11	33185.7	32427.2	35859.5	10357.5	13970.1	13154.1	Syt11	6	AEITNIR; GISIYPETLSNK; GNLLINAESGLLSHDK; MDITGLSGNPYVK; VNVYYGR; VNVYYGRK
Q59J78	Q59J78;A0A286YDL9;A0A286YE33;A0A286YE75	Q59J78	NDUF2_MOUSE	Ndufaf2	Ndufaf2	NADH dehydrogenase [ubiquinone] 1 alpha subcomplex assembly factor 2	2.72105	0.00128443	1.44576	1.83514	3266.8	3941.37	2953.92	1093.92	1473.02	1167.68	11.6737	11.9445	11.5284	10.0953	10.5246	10.1894	+	Bin1_Cyto	Cluster -1626	biological regulation;cellular metabolic process;cellular process;cellular respiration;electron transport chain;energy derivation by oxidation of organic compounds;generation of precursor metabolites and energy;metabolic process;negative regulation of biological process;negative regulation of cellular process;negative regulation of hormone secretion;negative regulation of insulin secretion;negati…	catalytic activity;NADH dehydrogenase (quinone) activity;NADH dehydrogenase (ubiquinone) activity;NADH dehydrogenase activity;oxidoreductase activity;oxidoreductase activity, acting on NADH or NADPH;oxidoreductase activity, acting on NADH or NADPH, quinone or similar compound as acceptor	cell part;cytoplasmic part;intracellular membrane-bounded organelle;intracellular organelle;intracellular part;membrane-bounded organelle;mitochondrion;organelle		2.89129	1.44576	8.10317	Q59J78	Q59J78;A0A286YDL9;A0A286YE33;A0A286YE75	Q59J78	NDUF2_MOUSE	Ndufaf2	Ndufaf2	NADH dehydrogenase [ubiquinone] 1 alpha subcomplex assembly factor 2	3266.8	3941.37	2953.92	1093.92	1473.02	1167.68	Ndufaf2	3	ETSEELLPSPTATQVK; SVWSALSR; YYYVAEYK
Q792Z1	Q792Z1	Q792Z1	Q792Z1_MOUSE	Try10	Try10	Trypsin 10	2.76915	0.0198876	1.441	1.82937	36274.7	20494.8	39005.4	9905.15	14793.8	9887.43	15.1467	14.323	15.2514	13.274	13.8527	13.2714	+	Bin1_Cyto	Cluster -1626	digestion;macromolecule metabolic process;metabolic process;multicellular organismal process;primary metabolic process;protein metabolic process;proteolysis	catalytic activity;endopeptidase activity;hydrolase activity;peptidase activity;peptidase activity, acting on L-amino acid peptides;serine hydrolase activity;serine-type endopeptidase activity;serine-type peptidase activity	blood microparticle;extracellular membrane-bounded organelle;extracellular organelle;extracellular region part;extracellular space;extracellular vesicular exosome;membrane-bounded organelle;membrane-bounded vesicle;organelle;vesicle	Neuroactive ligand-receptor interaction;Pancreatic secretion;Protein digestion and absorption	1.70142	1.441	4.09923	Q792Z1	Q792Z1	Q792Z1	Q792Z1_MOUSE	Try10	Try10	Trypsin 10	36274.7	20494.8	39005.4	9905.15	14793.8	9887.43	Try10	1	TLDNDIMLIK
Q6DI86;Q6DI86-2;Q6DI86-3	Q6DI86;Q6DI86-2;Q6DI86-3	Q6DI86	FAKD1_MOUSE	Fastkd1	Fastkd1	FAST kinase domain-containing protein 1, mitochondrial	2.68901	0.00222859	1.43581	1.82309	4570	3825.42	3709.07	1799.39	1278.16	1423.91	12.158	11.9014	11.8568	10.8133	10.3199	10.4756	+	Bin1_Cyto	Cluster -1626	cellular metabolic process;cellular process;cellular respiration;energy derivation by oxidation of organic compounds;generation of precursor metabolites and energy;metabolic process;oxidation-reduction process	catalytic activity;kinase activity;phosphotransferase activity, alcohol group as acceptor;protein kinase activity;transferase activity;transferase activity, transferring phosphorus-containing groups	cell part;cytoplasmic part;intracellular membrane-bounded organelle;intracellular organelle;intracellular part;membrane-bounded organelle;mitochondrion;organelle		2.65197	1.43581	8.28767	Q6DI86;Q6DI86-2;Q6DI86-3	Q6DI86;Q6DI86-2;Q6DI86-3	Q6DI86	FAKD1_MOUSE	Fastkd1	Fastkd1	FAST kinase domain-containing protein 1, mitochondrial	4570	3825.42	3709.07	1799.39	1278.16	1423.91	Fastkd1	1	LETIQDLR
A0A087WNU5	A0A087WNU5;A0A087WRU2	A0A087WNU5	A0A087WNU5_MOUSE	Ank3	Ank3	Ankyrin-3 (Fragment)	2.69019	0.00013961	1.42651	1.81183	5281	5686.49	5917.4	2118.25	2024.22	2133.99	12.3666	12.4733	12.5307	11.0487	10.9832	11.0593	+	Bin1_Cyto	Cluster -1626	axon guidance;biological regulation;cell cycle cytokinesis;cell cycle process;cellular component assembly;cellular component assembly at cellular level;cellular component organization;cellular component organization at cellular level;cellular component organization or biogenesis;cellular component organization or biogenesis at cellular level;cellular localization;cellular macromolecule localizati…	structural constituent of cytoskeleton;structural molecule activity	axon;axon part;basolateral plasma membrane;cell junction;cell part;cell projection;cell projection part;cell-cell contact zone;cell-cell junction;initial segment;intercalated disc;lateral plasma membrane;membrane;membrane part;neuron projection;paranode region of axon;plasma membrane;plasma membrane part;sarcolemma;synapse		3.85508	1.42651	26.5804	A0A087WNU5	A0A087WNU5;A0A087WRU2	A0A087WNU5	A0A087WNU5_MOUSE	Ank3	Ank3	Ankyrin-3 (Fragment)	5281	5686.49	5917.4	2118.25	2024.22	2133.99	Ank3	73	AAALLLQNDTNADVESK; AAAVDFTAR; ADHAQSNEIVTSK; AKPYFPESQNDIGK; ARLNLQEEEGSTR; ASSEEEDHSRVLSK; ATFSPIVTVEPR; ATMASSLSSPLK; CFCMTDDRVDK; DCVSFTTNVSAR; DDQTPLHISAR; DFPQYFAVVSR; DSITSYLTGEPGK; EANVDAATK; EFDSDSLR; EISSAPSSQVGIRPQEK; ELICVPYMAK; GETALHMAAR; GFTPLHVAAK; GLAPNSTFSSR; GNQAEPTEVIIR; GQEGPQSGFQLK; GTFYTAR; IEANGNHTAEVIPEAK; KDVWTEGILK; LANPPPMVEGEGLASR; LEVASLLLQK; LEVIEEEEGK; LGYISVVDTLK; …
Q9QWY8;Q9QWY8-2	Q9QWY8;Q9QWY8-2;Q9QWY8-3;Q9QWY8-4;E9QMJ1;H3BKD4;H3BKE6;E9QN63;H3BL41;H3BJY2;E9QMI7	Q9QWY8	ASAP1_MOUSE	Asap1	Asap1	Arf-GAP with SH3 domain, ANK repeat and PH domain-containing protein 1	2.66381	6.67339e-06	1.41364	1.79625	24019.2	22495	22703.2	8977.68	8712.1	8294.62	14.5519	14.4573	14.4706	13.1321	13.0888	13.018	+	Bin1_Cyto	Cluster -1626	anatomical structure morphogenesis;biological regulation;cell part morphogenesis;cell projection morphogenesis;cell projection organization;cellular component morphogenesis;cellular component organization;cellular component organization at cellular level;cellular component organization or biogenesis;cellular component organization or biogenesis at cellular level;cellular developmental process;cel…	binding;cation binding;enzyme activator activity;enzyme regulator activity;GTPase activator activity;GTPase regulator activity;ion binding;lipid binding;metal ion binding;nucleoside-triphosphatase regulator activity;phosphatidylinositol binding;phosphatidylinositol-3,4,5-trisphosphate binding;phosphatidylinositol-4,5-bisphosphate binding;phospholipid binding;transition metal ion binding;zinc ion …	cell part;cytoplasmic part;cytosol;intracellular part;membrane	Endocytosis;Fc gamma R-mediated phagocytosis	5.17565	1.41364	31.7599	Q9QWY8;Q9QWY8-2	Q9QWY8;Q9QWY8-2;Q9QWY8-3;Q9QWY8-4;E9QMJ1;H3BKD4;H3BKE6;E9QN63;H3BL41;H3BJY2;E9QMI7	Q9QWY8	ASAP1_MOUSE	Asap1	Asap1	Arf-GAP with SH3 domain, ANK repeat and PH domain-containing protein 1	24019.2	22495	22703.2	8977.68	8712.1	8294.62	Asap1	27	AIIEDVQR; ATQCEDLLSQAK; DNPDLGTAFVK; EEALTMAFR; ELSTLLK; EVGGLYVASR; FEGLSQQASTSSAK; FGSNFLSR; GEQSTGENSLEDLTK; GVDLLQNLIK; IQSLELDK; LAADLYNIK; LALPGFSTPR; LGTSELLLAK; LNELLEAIK; LNLLTCQVK; LNLLTCQVKPNAEDK; LSSFSSRDSLWNR; NGILTISHATSNRQPAK; QGGYSMHQLQGNK; SFDLISHNR; SHTGDLSPNVQSR; SQAGDVSAK; SSLQLDPK; TETSHHLSLDR; TNIPPETFQK; VQPPSEVTQR
P59222	P59222;A0A338P7B2	P59222	SREC2_MOUSE	Scarf2	Scarf2	Scavenger receptor class F member 2	2.66207	0.00125701	1.41347	1.79605	3694.33	3238.68	2774.13	1017.38	1270.11	1358.98	11.8511	11.6612	11.4378	9.99064	10.3107	10.4083	+	Bin1_Cyto	Cluster -1626	biological adhesion;cell adhesion;cell-cell adhesion;cellular component organization;cellular component organization or biogenesis;cellular membrane organization;cellular process;endocytosis;establishment of localization;heterophilic cell-cell adhesion;membrane invagination;membrane organization;receptor-mediated endocytosis;transport;vesicle-mediated transport	cargo receptor activity;receptor activity;scavenger receptor activity	adherens junction;anchoring junction;cell junction;cell part;cell-substrate adherens junction;cell-substrate junction;focal adhesion;integral to membrane;intrinsic to membrane;membrane part		2.90066	1.41347	8.13675	P59222	P59222;A0A338P7B2	P59222	SREC2_MOUSE	Scarf2	Scarf2	Scavenger receptor class F member 2	3694.33	3238.68	2774.13	1017.38	1270.11	1358.98	Scarf2	4	AAASAPAPETPRK; FCGSFSR; GLGLSEPTDAGGPPR; GQQPCTVVEGR
Q6IFZ6	Q6IFZ6	Q6IFZ6	K2C1B_MOUSE	Krt77	Krt77	Keratin, type II cytoskeletal 1b	2.53198	0.0455553	1.41249	1.79486	7596.77	11042.5	11904.7	2383.63	3738.58	5941.07	12.8912	13.4308	13.5392	11.2189	11.8683	12.5365	+	Bin1_Cyto	Cluster -1626		structural molecule activity	cell part;cytoskeletal part;cytoskeleton;extracellular membrane-bounded organelle;extracellular organelle;extracellular region part;extracellular vesicular exosome;intermediate filament;intracellular non-membrane-bounded organelle;intracellular organelle;intracellular organelle part;intracellular part;keratin filament;macromolecular complex;membrane-bounded organelle;membrane-bounded vesicle;non-…		1.34146	1.41249	3.28541	Q6IFZ6	Q6IFZ6	Q6IFZ6	K2C1B_MOUSE	Krt77	Krt77	Keratin, type II cytoskeletal 1b	7596.77	11042.5	11904.7	2383.63	3738.58	5941.07	Krt77	5	DEAEALYQTK; NMQDVVEDYK; QLLEGEESR; SKDEAEALYQTK; YQELQITAGK
Q9EQK5	Q9EQK5;E9Q3X0	Q9EQK5	MVP_MOUSE	Mvp	Mvp	Major vault protein	2.63818	0.000491673	1.40276	1.78308	8055.35	6866.8	7616.72	3205.92	2781.08	2556.35	12.9757	12.7454	12.895	11.6465	11.4414	11.3199	+	Bin1_Cyto	Cluster -1626	biological regulation;cell proliferation;macromolecule metabolic process;metabolic process;negative regulation of biological process;negative regulation of catalytic activity;negative regulation of cellular metabolic process;negative regulation of cellular process;negative regulation of cellular protein metabolic process;negative regulation of kinase activity;negative regulation of macromolecule …	binding;enzyme binding;kinase binding;phosphatase binding;protein binding;protein kinase binding;protein phosphatase binding	cell part;cytoplasm;cytoplasmic part;cytoskeleton;extracellular membrane-bounded organelle;extracellular organelle;extracellular region part;extracellular vesicular exosome;intracellular membrane-bounded organelle;intracellular non-membrane-bounded organelle;intracellular organelle;intracellular part;macromolecular complex;membrane;membrane-bounded organelle;membrane-bounded vesicle;non-membrane-…		3.30832	1.40276	12.0122	Q9EQK5	Q9EQK5;E9Q3X0	Q9EQK5	MVP_MOUSE	Mvp	Mvp	Major vault protein	8055.35	6866.8	7616.72	3205.92	2781.08	2556.35	Mvp	10	ALQPLEEGEGEEK; AQQLADVEAK; DLAVAGPEMQVK; EMELIYSR; EMTEALGPGTIR; IEGEGSVLQAK; SFFLQPGER; VEVVEER; VLFAPVR; VPHNAAVQVYDYR
Q03146;Q03146-2	Q03146;Q03146-2	Q03146	DDR1_MOUSE	Ddr1	Ddr1	Epithelial discoidin domain-containing receptor 1	2.64976	0.00336353	1.3997	1.77937	4599.68	5767.17	3862.49	1504.11	1766.67	2099.26	12.1673	12.4936	11.9153	10.5547	10.7868	11.0357	+	Bin1_Cyto	Cluster -1626	anatomical structure development;anatomical structure morphogenesis;biological adhesion;biological regulation;body fluid secretion;branching involved in mammary gland duct morphogenesis;branching morphogenesis of a tube;cell adhesion;cell migration;cell motility;cell-matrix adhesion;cell-substrate adhesion;cellular component movement;cellular macromolecule metabolic process;cellular metabolic pro…	adenyl nucleotide binding;adenyl ribonucleotide binding;ATP binding;binding;cation binding;collagen binding;ion binding;metal ion binding;nucleotide binding;protein binding;purine nucleotide binding;purine ribonucleoside triphosphate binding;purine ribonucleotide binding;ribonucleotide binding	cell part;extracellular membrane-bounded organelle;extracellular organelle;extracellular region part;extracellular space;extracellular vesicular exosome;integral to membrane;integral to plasma membrane;intrinsic to membrane;intrinsic to plasma membrane;macromolecular complex;membrane;membrane part;membrane-bounded organelle;membrane-bounded vesicle;organelle;plasma membrane;plasma membrane part;p…		2.4732	1.3997	6.43506	Q03146;Q03146-2	Q03146;Q03146-2	Q03146	DDR1_MOUSE	Ddr1	Ddr1	Epithelial discoidin domain-containing receptor 1	4599.68	5767.17	3862.49	1504.11	1766.67	2099.26	Ddr1	3	GHPLLVAVK; NCLVGENFTIK; NLYAGDYYR
Q99KK9	Q99KK9;G5E823	Q99KK9	SYHM_MOUSE	Hars2	Hars2	Histidine--tRNA ligase, mitochondrial	2.64066	0.000748911	1.3989	1.77841	6953.31	5745.2	5386.16	2408.13	2458.33	1982.07	12.7635	12.4881	12.395	11.2337	11.2635	10.9528	+	Bin1_Cyto	Cluster -1626	amine metabolic process;amino acid activation;carboxylic acid metabolic process;cellular amine metabolic process;cellular amino acid metabolic process;cellular ketone metabolic process;cellular macromolecule metabolic process;cellular metabolic process;cellular nitrogen compound metabolic process;cellular process;histidyl-tRNA aminoacylation;macromolecule metabolic process;metabolic process;ncRNA…	adenyl nucleotide binding;adenyl ribonucleotide binding;aminoacyl-tRNA ligase activity;ATP binding;binding;catalytic activity;histidine-tRNA ligase activity;ligase activity;ligase activity, forming aminoacyl-tRNA and related compounds;ligase activity, forming carbon-oxygen bonds;nucleotide binding;purine nucleotide binding;purine ribonucleoside triphosphate binding;purine ribonucleotide binding;r…	cell part;cytoplasmic part;intracellular membrane-bounded organelle;intracellular organelle;intracellular organelle lumen;intracellular organelle part;intracellular part;membrane-bounded organelle;membrane-enclosed lumen;mitochondrial matrix;mitochondrial part;mitochondrion;organelle;organelle lumen;organelle part	Aminoacyl-tRNA biosynthesis	3.12557	1.3989	9.42497	Q99KK9	Q99KK9;G5E823	Q99KK9	SYHM_MOUSE	Hars2	Hars2	Histidine--tRNA ligase, mitochondrial	6953.31	5745.2	5386.16	2408.13	2458.33	1982.07	Hars2	7	AVLTSEQLK; ESPAIAQGR; GLDTPAFELK; IFYLVEQK; LLTQLHYCEK; LRTICSSMDK; TTETQVFVATPQK
Q9QY73	Q9QY73;D3YVM2	Q9QY73	TMM59_MOUSE	Tmem59	Tmem59	Transmembrane protein 59	2.6801	0.0190717	1.38895	1.76636	21066.6	15637.9	12117.1	6593.8	6068.62	5553.91	14.3627	13.9328	13.5648	12.6869	12.5672	12.4393	+	Bin1_Cyto	Cluster -1626	autophagy;biological regulation;catabolic process;cellular catabolic process;cellular metabolic process;cellular process;macromolecule metabolic process;metabolic process;negative regulation of biological process;negative regulation of biosynthetic process;negative regulation of carbohydrate metabolic process;negative regulation of cellular biosynthetic process;negative regulation of cellular car…	catalytic activity;endopeptidase activity;hydrolase activity;peptidase activity;peptidase activity, acting on L-amino acid peptides	cell part;cytoplasmic part;endosomal part;endosome;endosome membrane;extracellular membrane-bounded organelle;extracellular organelle;extracellular region part;extracellular vesicular exosome;Golgi apparatus part;Golgi cis cisterna;Golgi cisterna;Golgi medial cisterna;Golgi membrane;Golgi trans cisterna;integral to membrane;intracellular membrane-bounded organelle;intracellular organelle;intracel…		1.71961	1.38895	5.75378	Q9QY73	Q9QY73;D3YVM2	Q9QY73	TMM59_MOUSE	Tmem59	Tmem59	Transmembrane protein 59	21066.6	15637.9	12117.1	6593.8	6068.62	5553.91	Tmem59	6	EEELYACQR; LSRYPAPSLVIVR; NYLEEEESDGFLR; SQTEEHEEAGPLPTK; VNLAHSEI; YPAPSLVIVR
Q924H7;Q924H7-2;Q924H7-3	Q924H7;Q924H7-2;Q924H7-3;E9Q020;E9Q5D5;E9PZH6;F6Z247;E9PXS5;E9Q4Y9	Q924H7	WAC_MOUSE	Wac	Wac	WW domain-containing adapter protein with coiled-coil	2.49864	0.0453999	1.3867	1.76363	1730.11	1622.76	2500.7	1119.79	763.705	459.213	10.7566	10.6642	11.2881	10.129	9.57687	8.84302	+	Bin1_Cyto	Cluster -1626	biological regulation;biosynthetic process;cellular biosynthetic process;cellular component organization;cellular component organization at cellular level;cellular component organization or biogenesis;cellular component organization or biogenesis at cellular level;cellular macromolecule biosynthetic process;cellular macromolecule metabolic process;cellular metabolic process;cellular nitrogen comp…	basal RNA polymerase II transcription machinery binding;basal transcription machinery binding;binding;chromatin binding;enzyme binding;protein binding;RNA polymerase binding;RNA polymerase core enzyme binding;RNA polymerase II core binding	cell part;intracellular organelle part;intracellular part;macromolecular complex;nuclear body;nuclear part;nuclear speck;nucleoplasm;nucleoplasm part;organelle part;ribonucleoprotein complex;spliceosomal complex		1.34294	1.3867	3.30052	Q924H7;Q924H7-2;Q924H7-3	Q924H7;Q924H7-2;Q924H7-3;E9Q020;E9Q5D5;E9PZH6;F6Z247;E9PXS5;E9Q4Y9	Q924H7	WAC_MOUSE	Wac	Wac	WW domain-containing adapter protein with coiled-coil		1622.76		1119.79	763.705	459.213	Wac	2	LAVNSFPK; TEVSQWEKPK
Q8BH55	Q8BH55	Q8BH55	THNS1_MOUSE	Thnsl1	Thnsl1	Threonine synthase-like 1	2.68171	0.0220995	1.38488	1.76143	787.595	1122.79	565.715	376.712	284.914	261.702	9.62131	10.1329	9.14393	8.55732	8.15438	8.03178	+	Bin1_Cyto	Cluster -1626	amine biosynthetic process;amine metabolic process;aspartate family amino acid biosynthetic process;aspartate family amino acid metabolic process;biosynthetic process;carboxylic acid biosynthetic process;carboxylic acid metabolic process;cellular amine metabolic process;cellular amino acid biosynthetic process;cellular amino acid metabolic process;cellular biosynthetic process;cellular ketone met…	binding;carbon-oxygen lyase activity;carbon-oxygen lyase activity, acting on phosphates;catalytic activity;cofactor binding;lyase activity;pyridoxal phosphate binding;threonine synthase activity;vitamin B6 binding;vitamin binding	cell part;cytoplasm;cytoplasmic part;intracellular membrane-bounded organelle;intracellular organelle;intracellular organelle part;intracellular part;membrane-bounded organelle;mitochondrion;nuclear part;nucleoplasm;nucleus;organelle;organelle part		1.65562	1.38488	4.23901	Q8BH55	Q8BH55	Q8BH55	THNS1_MOUSE	Thnsl1	Thnsl1	Threonine synthase-like 1				376.712	284.914	261.702	Thnsl1	2	LAQTFSPSIDILK; NIVLMGPPGSGK
Q8BIJ6	Q8BIJ6;E9PWN3;E9PWN2	Q8BIJ6	SYIM_MOUSE	Iars2	Iars2	Isoleucine--tRNA ligase, mitochondrial	2.62229	0.00493067	1.38206	1.75801	15449.3	18645.7	20341.6	6647.88	7078.81	7032.47	13.9153	14.1866	14.3121	12.6987	12.7893	12.7798	+	Bin1_Cyto	Cluster -1626	amine metabolic process;amino acid activation;biosynthetic process;carboxylic acid metabolic process;cellular amine metabolic process;cellular amino acid metabolic process;cellular biosynthetic process;cellular component organization;cellular component organization at cellular level;cellular component organization or biogenesis;cellular component organization or biogenesis at cellular level;cellu…	adenyl nucleotide binding;adenyl ribonucleotide binding;aminoacyl-tRNA editing activity;aminoacyl-tRNA ligase activity;ATP binding;binding;carboxylic ester hydrolase activity;catalytic activity;hydrolase activity;hydrolase activity, acting on ester bonds;isoleucine-tRNA ligase activity;ligase activity;ligase activity, forming aminoacyl-tRNA and related compounds;ligase activity, forming carbon-ox…	cell part;cytoplasm;cytoplasmic part;cytosol;intracellular membrane-bounded organelle;intracellular organelle;intracellular organelle lumen;intracellular organelle part;intracellular part;membrane-bounded organelle;membrane-enclosed lumen;mitochondrial matrix;mitochondrial part;mitochondrion;organelle;organelle lumen;organelle part	Aminoacyl-tRNA biosynthesis;Valine, leucine and isoleucine biosynthesis	2.30709	1.38206	11.4602	Q8BIJ6	Q8BIJ6;E9PWN3;E9PWN2	Q8BIJ6	SYIM_MOUSE	Iars2	Iars2	Isoleucine--tRNA ligase, mitochondrial	15449.3	18645.7	20341.6	6647.88	7078.81	7032.47	Iars2	14	CAEVIGAK; DSFLGSIPGK; EGTDVVIK; HTSETADALCPR; LYCENEKDPK; QQSDMELEIQQK; SFAQAAIEK; SFAQAAIEKQK; SYKPVYWSPSSR; TGWINTSSIWK; TKTPVLIR; VFYQMYEK; VIVVPTAR; VSPLLPATHVTMAK
Q99PU7	Q99PU7	Q99PU7	BAP1_MOUSE	Bap1	Bap1	Ubiquitin carboxyl-terminal hydrolase BAP1	2.59737	0.00308201	1.37923	1.75459	8220.59	5818.03	7398.03	3274.25	2730.91	2248.06	13.005	12.5063	12.8529	11.6769	11.4152	11.1345	+	Bin1_Cyto	Cluster -1626	biological regulation;catabolic process;cellular catabolic process;cellular component organization;cellular component organization at cellular level;cellular component organization or biogenesis;cellular component organization or biogenesis at cellular level;cellular macromolecule catabolic process;cellular macromolecule metabolic process;cellular metabolic process;cellular process;cellular prote…	binding;catalytic activity;chromatin binding;cysteine-type peptidase activity;hydrolase activity;peptidase activity;peptidase activity, acting on L-amino acid peptides;small conjugating protein-specific protease activity;ubiquitin-specific protease activity	cell part;cytoplasm;intracellular membrane-bounded organelle;intracellular organelle;intracellular organelle part;intracellular part;macromolecular complex;membrane-bounded organelle;nuclear part;nucleoplasm;nucleus;organelle;organelle part;PcG protein complex;PR-DUB complex;protein complex		2.51117	1.37923	6.40906	Q99PU7	Q99PU7	Q99PU7	BAP1_MOUSE	Bap1	Bap1	Ubiquitin carboxyl-terminal hydrolase BAP1	8220.59	5818.03	7398.03	3274.25	2730.91	2248.06	Bap1	6	DLSVPLSIK; GYAIGNAPELAK; IGLATAGEPYHDIR; LFELDGLK; SSEPLSGEK; SSQGSQGSSGLEEK
A0A2R8VK38	A0A2R8VK38	A0A2R8VK38	A0A2R8VK38_MOUSE	Cenpj	Cenpj	Centromere protein J (Fragment)	2.59749	1.18767e-05	1.37684	1.7517	604.084	633.11	637.121	236.855	240.076	244.656	9.23861	9.30631	9.31542	7.88786	7.90735	7.93461	+	Bin1_Cyto	Cluster -1626					4.92531	1.37684	49.5885	A0A2R8VK38	A0A2R8VK38	A0A2R8VK38	A0A2R8VK38_MOUSE	Cenpj	Cenpj	Centromere protein J (Fragment)				236.855	240.076	244.656	Cenpj	10	ACQYMMATK; ATQDSVLTSK; DLCAETPTVK; EIADFEQQK; EITFPDQTIK; LASTQSPSEDQPGSK; LNLSQDQPPGDSVR; QAATNVSTSFPAK; QLQEAEGPLLAK; QQIADLQEDLK
Q05920	Q05920;E9QPD7;G5E8R3	Q05920	PYC_MOUSE	Pc	Pc	Pyruvate carboxylase, mitochondrial	2.58158	0.000349238	1.37079	1.74438	943462	968212	865662	322711	365351	387766	19.8476	19.885	19.7234	18.2999	18.4789	18.5648	+	Bin1_Cyto	Cluster -1626	alcohol biosynthetic process;alcohol metabolic process;biological regulation;biosynthetic process;carbohydrate biosynthetic process;carbohydrate metabolic process;cellular biosynthetic process;cellular carbohydrate biosynthetic process;cellular carbohydrate metabolic process;cellular metabolic process;cellular process;gluconeogenesis;glucose metabolic process;hexose biosynthetic process;hexose me…	adenyl nucleotide binding;adenyl ribonucleotide binding;ATP binding;binding;biotin carboxylase activity;catalytic activity;cation binding;DNA binding;ion binding;ligase activity;ligase activity, forming carbon-carbon bonds;ligase activity, forming carbon-nitrogen bonds;metal ion binding;nucleic acid binding;nucleotide binding;purine nucleotide binding;purine ribonucleoside triphosphate binding;pu…	cell part;cytoplasm;cytoplasmic part;intracellular membrane-bounded organelle;intracellular organelle;intracellular organelle lumen;intracellular organelle part;intracellular part;membrane;membrane-bounded organelle;membrane-enclosed lumen;mitochondrial inner membrane;mitochondrial matrix;mitochondrial membrane;mitochondrial part;mitochondrion;organelle;organelle inner membrane;organelle lumen;or…		3.45688	1.37079	14.8912	Q05920	Q05920;E9QPD7;G5E8R3	Q05920	PYC_MOUSE	Pc	Pc	Pyruvate carboxylase, mitochondrial	943462	968212	865662	322711	365351	387766	Pc	53	ACTELGIR; ADEAYLIGR; ADFAQACQDAGVR; AEAEAQAEELSFPR; AGTHILCIK; ALAEFRVR; ALAVSDLNR; ALAVSDLNRAGQR; AYVEANQMLGDLIK; DAHQSLLATR; DFTATFGPLDSLNTR; DILLREGPEGFAR; DVKGQIGAPMPGK; EGPEGFAR; EMHFHPK; ENGMDVFR; ENGVDAVHPGYGFLSER; FCEVAKENGMDVFR; FIGPSPEVVR; FIGPSPEVVRK; FLYECPWR; FLYECPWRR; GANAVGYTNYPDNVVFK; GLYAAFDCTATMK; GQIGAPMPGK; GTPLDTEVPLER; HYFIEVNSR; IAPYVAHNFNK; IEGRPGASLPPLNLK; INGCAIQCR; IVG…
B2RQ71;B7ZMZ7;E9PWR4	B7ZMZ7;B2RQ71;E9PWR4	B7ZMZ7	B2RQ71_MOUSE;B7ZMZ7_MOUSE;E9PWR4_MOUSE	Dip2c	Dip2c	Dip2c protein	2.56597	0.00351153	1.34966	1.71879	1638.19	2274.04	1961.33	827.968	753.617	707.434	10.6779	11.151	10.9376	9.69343	9.55769	9.46645	+	Bin1_Cyto	Cluster -1626		catalytic activity	cell part;intracellular membrane-bounded organelle;intracellular organelle;intracellular part;membrane-bounded organelle;nucleus;organelle		2.4545	1.34966	8.88699	B2RQ71;B7ZMZ7;E9PWR4	B7ZMZ7;B2RQ71;E9PWR4	B7ZMZ7	B2RQ71_MOUSE;B7ZMZ7_MOUSE;E9PWR4_MOUSE	Dip2c	Dip2c	Dip2c protein	1638.19	2274.04	1961.33	827.968	753.617	707.434	Dip2c	5	DLGQIEDNDQAR; IALTQSFSK; SACLMTTQLICK; SLEGMALPLEVR; VAYNILHK
Q8BMB0;Q8BMB0-3	Q8BMB0;Q8BMB0-2;Q8BMB0-3;A0A0U1RPW3;A0A0U1RNN7	Q8BMB0	EMSY_MOUSE	Emsy	Emsy	BRCA2-interacting transcriptional repressor EMSY	2.52609	0.00023796	1.33538	1.70151	9821.99	8562.7	8215.05	3273.88	3457.42	3798.69	13.2618	13.0639	13.0041	11.6768	11.7555	11.8913	+	Bin1_Cyto	Cluster -1626	biological regulation;biosynthetic process;cellular biosynthetic process;cellular component organization;cellular component organization at cellular level;cellular component organization or biogenesis;cellular component organization or biogenesis at cellular level;cellular macromolecule biosynthetic process;cellular macromolecule metabolic process;cellular metabolic process;cellular nitrogen comp…	binding;identical protein binding;protein binding;protein dimerization activity;protein homodimerization activity	cell part;intracellular organelle part;intracellular part;nuclear part;nucleoplasm;organelle part		3.6235	1.33538	13.3598	Q8BMB0;Q8BMB0-3	Q8BMB0;Q8BMB0-2;Q8BMB0-3;A0A0U1RPW3;A0A0U1RNN7	Q8BMB0	EMSY_MOUSE	Emsy	Emsy	BRCA2-interacting transcriptional repressor EMSY	9821.99	8562.7	8215.05	3273.88	3457.42	3798.69	Emsy	21	ALLELQQTTVK; GIGSAVQPAAK; GTTIQGLPGK; IEAAGVPTTGQFMR; IISSNIVSGTTTK; IITQQVQPSK; LQQAPNQPK; LSQPQLEQTQLQVK; LTQMPQLSIR; LTSPVTSISPIQASEK; MIVTQPK; NVVTTLLNAGGEK; PAIITATRPITK; QLVTETLQQASR; SALTQSQSTK; TLLQHVAQSQTATQTSVVVK; TLQCFQTK; TLQTVPAGAK; TNSSSSSPVVLK; VATTPGAATYVK; VLSISTER
Q6ZPK0;Q6ZPK0-3;Q6ZPK0-6;Q6ZPK0-8	Q6ZPK0;Q6ZPK0-2;Q6ZPK0-3;Q6ZPK0-4;Q6ZPK0-5;Q6ZPK0-6;Q6ZPK0-7;Q6ZPK0-8;Q6ZPK0-9;A2AHG3;D3Z764;A0A498WGG5;F6URE6;E9QKW9;A2AHG4;E9PV92	Q6ZPK0	PF21A_MOUSE	Phf21a	Phf21a	PHD finger protein 21A	2.50154	0.00547811	1.32914	1.69394	2231.25	1576.95	2112.52	618.029	953.762	795.038	11.1236	10.6229	11.0447	9.27153	9.89749	9.63488	+	Bin1_Cyto	Cluster -1626	behavior;behavioral interaction between organisms;biological regulation;biosynthetic process;cellular biosynthetic process;cellular component organization;cellular component organization at cellular level;cellular component organization or biogenesis;cellular component organization or biogenesis at cellular level;cellular macromolecule biosynthetic process;cellular macromolecule metabolic process…	binding;cation binding;chromatin binding;DNA binding;ion binding;metal ion binding;nucleic acid binding;transition metal ion binding;zinc ion binding	cell part;chromatin remodeling complex;histone deacetylase complex;intracellular membrane-bounded organelle;intracellular organelle;intracellular organelle part;intracellular part;macromolecular complex;membrane-bounded organelle;nuclear part;nucleoplasm part;nucleus;organelle;organelle part;protein complex		2.26137	1.32914	5.56258	Q6ZPK0;Q6ZPK0-3;Q6ZPK0-6;Q6ZPK0-8	Q6ZPK0;Q6ZPK0-2;Q6ZPK0-3;Q6ZPK0-4;Q6ZPK0-5;Q6ZPK0-6;Q6ZPK0-7;Q6ZPK0-8;Q6ZPK0-9;A2AHG3;D3Z764;A0A498WGG5;F6URE6;E9QKW9;A2AHG4;E9PV92	Q6ZPK0	PF21A_MOUSE	Phf21a	Phf21a	PHD finger protein 21A	2231.25	1576.95	2112.52	618.029	953.762	795.038	Phf21a	8	AVLSTDVQNTPVNLQTSSK; FQIQPLSQSENK; LVAQMKQD; QDPQNADLK; SGQLLMCDTCSR; VEIQVHQK; VTGPGAEAVQIVAK; VVNGQTATIAK
Q8R1S0	Q8R1S0;D3YW66	Q8R1S0	COQ6_MOUSE	Coq6	Coq6	Ubiquinone biosynthesis monooxygenase COQ6, mitochondrial	2.53674	0.00779549	1.32714	1.69153	1023.78	1504.82	1177.92	451.222	524.034	485.879	9.99969	10.5554	10.202	8.81769	9.03352	8.92445	+	Bin1_Cyto	Cluster -1626	biosynthetic process;cellular biosynthetic process;cellular ketone metabolic process;cellular metabolic process;cellular process;coenzyme biosynthetic process;coenzyme metabolic process;cofactor biosynthetic process;cofactor metabolic process;metabolic process;oxidoreduction coenzyme metabolic process;quinone cofactor biosynthetic process;quinone cofactor metabolic process;small molecule metaboli…	binding;catalytic activity;coenzyme binding;cofactor binding;flavin adenine dinucleotide binding;monooxygenase activity;oxidoreductase activity;oxidoreductase activity, acting on paired donors, with incorporation or reduction of molecular oxygen;oxidoreductase activity, acting on paired donors, with incorporation or reduction of molecular oxygen, NADH or NADPH as one donor, and incorporation of o…	cell part;cell projection;cytoplasmic part;Golgi apparatus;intracellular membrane-bounded organelle;intracellular organelle;intracellular organelle part;intracellular part;membrane;membrane-bounded organelle;mitochondrial inner membrane;mitochondrial membrane;mitochondrial part;mitochondrion;organelle;organelle inner membrane;organelle membrane;organelle part	Ubiquinone and other terpenoid-quinone biosynthesis	2.10816	1.32714	7.63088	Q8R1S0	Q8R1S0;D3YW66	Q8R1S0	COQ6_MOUSE	Coq6	Coq6	Ubiquinone biosynthesis monooxygenase COQ6, mitochondrial		1504.82		451.222	524.034	485.879	Coq6	2	LSETYSNR; VALIGDAAHR
A0A286YD76	Q69ZZ9;A0A286YD76	Q69ZZ9	A0A286YD76_MOUSE	Macf1	Macf1	Microtubule-actin cross-linking factor 1 (Fragment)	2.50358	0.00094375	1.32093	1.68401	13422.7	11089.1	14340.4	5756.35	5092.64	4669.68	13.7124	13.4369	13.8078	12.4909	12.3142	12.1891	+	Bin1_Cyto	Cluster -1626					3.02514	1.32093	9.33254	A0A286YD76	Q69ZZ9;A0A286YD76	Q69ZZ9	A0A286YD76_MOUSE	Macf1	Macf1	Microtubule-actin cross-linking factor 1 (Fragment)	13422.7	11089.1	14340.4	5756.35	5092.64	4669.68	Macf1	106	AENMYAQIK; AFLAELEQNSPK; AFSIDIIR; AGSELLESSAGDDASSLR; AILEQQVLAEELTTK; ALEEEIENHATDVHQAVK; AMDATLSPTK; AQIQEQK; ATEVTVAR; ATVDMLQAEGGR; AVELCAQPDSGR; CNVFLQQSPSGSSATTLR; CTNFSSCWSDGK; DASTCQEQLDEFRK; DIEGFLEENQTK; DLDTVQTWSLEK; DLISDWESK; DLQSISQK; DQEPIPQNIDR; DQIIELDQTGNQLK; DQLNEMK; DQVDPLQVK; DTDSLQSQIEDVR; DYELQLMTYK; EALAGLLK; ECLDSSAFGIK; EEIYNQLLDK; EFQESFK; ELIEGSRDDTTWVK; ELNPEEGK; EQY…
P62627	P62627;A2AVR9	P62627	DLRB1_MOUSE	Dynlrb1	Dynlrb1	Dynein light chain roadblock-type 1	2.5187	0.0296027	1.31539	1.67731	776.369	823.6	428.968	315.791	305.016	184.743	9.6006	9.6858	8.74473	8.30283	8.25274	7.52938	+	Bin1_Cyto	Cluster -1626	behavior;establishment of localization;multicellular organismal process;response to abiotic stimulus;response to light stimulus;response to radiation;response to stimulus;transport;visual behavior	binding;catalytic activity;hydrolase activity;hydrolase activity, acting on acid anhydrides;hydrolase activity, acting on acid anhydrides, in phosphorus-containing anhydrides;identical protein binding;motor activity;nucleoside-triphosphatase activity;protein binding;pyrophosphatase activity	cell part;centrosome;cytoplasm;cytoplasmic dynein complex;cytoplasmic part;cytoskeletal part;dynein complex;intracellular non-membrane-bounded organelle;intracellular organelle;intracellular organelle part;intracellular part;macromolecular complex;membrane;microtubule;microtubule associated complex;microtubule organizing center;non-membrane-bounded organelle;organelle;organelle part;protein compl…		1.52867	1.31539	3.36569	P62627	P62627;A2AVR9	P62627	DLRB1_MOUSE	Dynlrb1	Dynlrb1	Dynein light chain roadblock-type 1				315.791	305.016	184.743	Dynlrb1	1	EIDPQNDLTFLR
P62862	P62862;Q642K5;A0A494B9Z0;A0A494BBA8	P62862	RS30_MOUSE	Fau	Fau	40S ribosomal protein S30	2.53279	0.0247201	1.30806	1.66843	43259.4	73709.6	58130.4	21800.1	23786.9	23545.9	15.4007	16.1696	15.827	14.412	14.5379	14.5232	+	Bin1_Cyto	Cluster -1626	biosynthetic process;cellular biosynthetic process;cellular macromolecule biosynthetic process;cellular macromolecule metabolic process;cellular metabolic process;cellular process;cellular protein metabolic process;macromolecule biosynthetic process;macromolecule metabolic process;metabolic process;primary metabolic process;protein metabolic process;translation	structural constituent of ribosome;structural molecule activity	cell part;cytoplasmic part;intracellular non-membrane-bounded organelle;intracellular organelle;intracellular part;macromolecular complex;non-membrane-bounded organelle;organelle;ribonucleoprotein complex;ribosome		1.60695	1.30806	5.79037	P62862	P62862;Q642K5;A0A494B9Z0;A0A494BBA8	P62862	RS30_MOUSE	Fau	Fau	40S ribosomal protein S30	43259.4	73709.6	58130.4	21800.1	23786.9	23545.9	Fau	3	FVNVVPTFGK; FVNVVPTFGKK; RFVNVVPTFGK
Q8BIQ5	Q8BIQ5;Q8BIQ5-2;A2AEK1;A2AEJ8	Q8BIQ5	CSTF2_MOUSE	Cstf2	Cstf2	Cleavage stimulation factor subunit 2	2.42278	0.017143	1.3053	1.66509	2511.58	3255.39	3208.82	881.315	1267.81	1555.62	11.2944	11.6686	11.6478	9.78351	10.3081	10.6033	+	Bin1_Cyto	Cluster -1626	cellular macromolecule metabolic process;cellular metabolic process;cellular nitrogen compound metabolic process;cellular process;macromolecule metabolic process;metabolic process;mRNA metabolic process;mRNA processing;nitrogen compound metabolic process;nucleic acid metabolic process;nucleobase-containing compound metabolic process;primary metabolic process;RNA metabolic process;RNA processing	binding;nucleotide binding	cell part;cleavage body;intracellular organelle part;intracellular part;macromolecular complex;mRNA cleavage and polyadenylation specificity factor complex;mRNA cleavage factor complex;nuclear body;nuclear part;nucleoplasm;nucleoplasm part;organelle part;protein complex	mRNA surveillance pathway	1.76591	1.3053	4.85756	Q8BIQ5	Q8BIQ5;Q8BIQ5-2;A2AEK1;A2AEJ8	Q8BIQ5	CSTF2_MOUSE	Cstf2	Cstf2	Cleavage stimulation factor subunit 2	2511.58	3255.39	3208.82	881.315	1267.81	1555.62	Cstf2	3	GALPTNVPTPR; GGTLMTVTGDVEPR; LCVQNSPQEAR
Q05816	Q05816	Q05816	FABP5_MOUSE	Fabp5	Fabp5	Fatty acid-binding protein 5	2.42698	0.0299515	1.3016	1.66061	13027.3	8869.55	7675.14	5094.26	2572.54	4517.89	13.6693	13.1146	12.906	12.3147	11.329	12.1414	+	Bin1_Cyto	Cluster -1626	alcohol metabolic process;amine metabolic process;biosynthetic process;carbohydrate metabolic process;carbohydrate transport;cellular amine metabolic process;cellular biogenic amine metabolic process;cellular biosynthetic process;cellular carbohydrate metabolic process;cellular lipid metabolic process;cellular metabolic process;cellular nitrogen compound metabolic process;cellular process;establi…	binding;carboxylic acid binding;fatty acid binding;lipid binding;monocarboxylic acid binding;transporter activity	cell part;cytoplasm;extracellular membrane-bounded organelle;extracellular organelle;extracellular region part;extracellular vesicular exosome;intracellular part;membrane-bounded organelle;membrane-bounded vesicle;organelle;vesicle	PPAR signaling pathway	1.52358	1.3016	3.42779	Q05816	Q05816	Q05816	FABP5_MOUSE	Fabp5	Fabp5	Fatty acid-binding protein 5	13027.3	8869.55	7675.14	5094.26	2572.54	4517.89	Fabp5	7	ELGVGLALR; ELGVGLALRK; FDETTADGR; FDETTADGRK; MIVECVMNNATCTR; PDCIITCDGNNITVK; TTVFSCNLGEK
Q9JHU9	Q9JHU9	Q9JHU9	INO1_MOUSE	Isyna1	Isyna1	Inositol-3-phosphate synthase 1	2.44292	0.00214087	1.29498	1.65259	372755	390161	342654	129045	166850	156666	18.5079	18.5737	18.3864	16.9775	17.3482	17.2573	+	Bin1_Cyto	Cluster -1626	alcohol biosynthetic process;alcohol metabolic process;biosynthetic process;carbohydrate biosynthetic process;carbohydrate metabolic process;cellular biosynthetic process;cellular carbohydrate biosynthetic process;cellular carbohydrate metabolic process;cellular lipid metabolic process;cellular metabolic process;cellular process;inositol biosynthetic process;inositol metabolic process;lipid biosy…	catalytic activity;inositol-3-phosphate synthase activity;intramolecular lyase activity;isomerase activity	cell part;cytoplasm;intracellular part	Inositol phosphate metabolism;Streptomycin biosynthesis	2.66941	1.29498	10.4177	Q9JHU9	Q9JHU9	Q9JHU9	INO1_MOUSE	Isyna1	Isyna1	Inositol-3-phosphate synthase 1	372755	390161	342654	129045	166850	156666	Isyna1	13	ACVGLPPQNHMLLEHK; ADNLIPGTR; APLVPPGSPVVNALFR; AQQLEQIR; AQQLEQIRK; FCEVVPGR; HVFVGGDDFK; KEPTPATNGCTGDANGHPQAPTPK; PSVYIPEFIAANQTAR; SCIENIFR; VIVLWTANTER; YVPYVGDSK; YVPYVGDSKR
Q8C9B9	Q8C9B9	Q8C9B9	DIDO1_MOUSE	Dido1	Dido1	Death-inducer obliterator 1	2.44622	0.000848441	1.28746	1.64348	7603.34	8069.46	6749.84	3200.29	3010.1	2955.85	12.8924	12.9783	12.7206	11.644	11.5556	11.5294	+	Bin1_Cyto	Cluster -1626	biosynthetic process;cellular biosynthetic process;cellular macromolecule biosynthetic process;cellular macromolecule metabolic process;cellular metabolic process;cellular nitrogen compound metabolic process;cellular process;macromolecule biosynthetic process;macromolecule metabolic process;metabolic process;nitrogen compound metabolic process;nucleic acid metabolic process;nucleobase-containing …	binding;cation binding;ion binding;metal ion binding;transition metal ion binding;zinc ion binding	cell part;cytoplasm;cytoskeletal part;intracellular membrane-bounded organelle;intracellular non-membrane-bounded organelle;intracellular organelle;intracellular organelle part;intracellular part;membrane-bounded organelle;non-membrane-bounded organelle;nuclear part;nucleoplasm;nucleus;organelle;organelle part;spindle		3.07138	1.28746	15.4566	Q8C9B9	Q8C9B9	Q8C9B9	DIDO1_MOUSE	Dido1	Dido1	Death-inducer obliterator 1	7603.34	8069.46	6749.84	3200.29	3010.1	2955.85	Dido1	18	ALPSASLVGR; ESVGSTLSPHQDSK; ETPAGTAVVQGPGLAAEAK; FGVVANNNR; GFINMQSVAK; ICTGQVPSSEDEPAPK; IFQPVVEAPGAPK; KLPGSAAVVGVTR; KLPPYSNMAGAK; LGPVSPAPSQPNSQIR; LQQEELETSVYPK; QAGPTPMTAASK; SGPVSDSLGK; SIMFNLKDPK; SVGADGTDCTSIGTVEQK; VEEFLTTVR; VSATERPADFTTDASSASLVEQQK; VTIDDLPNR
Q6A078	Q6A078;E9Q9M0	Q6A078	CE290_MOUSE	Cep290	Cep290	Centrosomal protein of 290 kDa	2.45052	0.00348101	1.28539	1.64098	1398.94	1185.71	1561.37	599.823	545.454	546.615	10.4501	10.2115	10.6086	9.22839	9.09131	9.09438	+	Bin1_Cyto	Cluster -1626	anatomical structure development;anatomical structure formation involved in morphogenesis;anatomical structure morphogenesis;biological regulation;biosynthetic process;cell development;cell part morphogenesis;cell projection assembly;cell projection morphogenesis;cell projection organization;cellular biosynthetic process;cellular component assembly;cellular component assembly at cellular level;ce…		cell part;cell projection;cell projection part;centriolar satellite;centrosome;ciliary transition zone;cilium;cilium part;cytoplasm;cytoplasmic part;cytoskeletal part;cytosol;gamma-tubulin complex;intracellular membrane-bounded organelle;intracellular non-membrane-bounded organelle;intracellular organelle;intracellular organelle part;intracellular part;macromolecular complex;membrane;membrane-bou…		2.45829	1.28539	10.3719	Q6A078	Q6A078;E9Q9M0	Q6A078	CE290_MOUSE	Cep290	Cep290	Centrosomal protein of 290 kDa	1398.94	1185.71	1561.37	599.823	545.454	546.615	Cep290	5	EAVNYSQQLVK; GGETSLIIPSLER; LEQQADNSLNK; NNLELVNDK; QVDFLNSQQQSR
Q9CZU6	Q9CZU6;Q80X68	Q9CZU6	CISY_MOUSE	Cs	Cs	Citrate synthase, mitochondrial	2.41714	0.00476874	1.28368	1.63891	17060.5	21724.8	18212	9072.53	8284.45	6223.49	14.0584	14.4071	14.1526	13.1473	13.0162	12.6035	+	Bin1_Cyto	Cluster -1626	acetyl-CoA catabolic process;acetyl-CoA metabolic process;carbohydrate metabolic process;catabolic process;cellular carbohydrate metabolic process;cellular catabolic process;cellular metabolic process;cellular process;coenzyme catabolic process;coenzyme metabolic process;cofactor catabolic process;cofactor metabolic process;metabolic process;primary metabolic process;tricarboxylic acid cycle	catalytic activity;citrate (Si)-synthase activity;transferase activity;transferase activity, transferring acyl groups;transferase activity, transferring acyl groups, acyl groups converted into alkyl on transfer	cell part;cytoplasmic part;extracellular membrane-bounded organelle;extracellular organelle;extracellular region part;extracellular vesicular exosome;intracellular membrane-bounded organelle;intracellular organelle;intracellular organelle lumen;intracellular organelle part;intracellular part;membrane-bounded organelle;membrane-bounded vesicle;membrane-enclosed lumen;mitochondrial matrix;mitochond…	Citrate cycle (TCA cycle);Glyoxylate and dicarboxylate metabolism	2.3216	1.28368	6.61228	Q9CZU6	Q9CZU6;Q80X68	Q9CZU6	CISY_MOUSE	Cs	Cs	Citrate synthase, mitochondrial	17060.5	21724.8	18212	9072.53	8284.45	6223.49	Cs	11	ALGFPLERPK; AYAEGMNR; DVLSNLIPK; EGSSIGAIDSR; FRGYSIPECQK; GLVYETSVLDPDEGIR; GYSIPECQK; IVPNILLEQGK; LVAQLYK; SMSTDGLMK; VVPGYGHAVLR
Q05793	Q05793;E9PZ16;B1B0C7	Q05793	PGBM_MOUSE	Hspg2	Hspg2	Basement membrane-specific heparan sulfate proteoglycan core protein	2.42899	0.000201874	1.2787	1.63288	818.3	811.682	934.69	371.732	333.715	350.411	9.67649	9.66477	9.86834	8.53812	8.38247	8.4529	+	Bin1_Cyto	Cluster -1626	anatomical structure development;anatomical structure formation involved in morphogenesis;anatomical structure morphogenesis;angiogenesis;brain development;cardiac muscle tissue development;cartilage development;cartilage development involved in endochondral bone morphogenesis;cell differentiation;cellular component organization;cellular component organization at cellular level;cellular component…	binding;cation binding;enzyme binding;ion binding;metal ion binding;protease binding;protein binding;protein C-terminus binding	adherens junction;anchoring junction;basal lamina;basement membrane;cell junction;cell part;cell-substrate adherens junction;cell-substrate junction;cytoplasmic part;extracellular matrix;extracellular matrix part;extracellular membrane-bounded organelle;extracellular organelle;extracellular region;extracellular region part;extracellular space;extracellular vesicular exosome;focal adhesion;Golgi a…	ECM-receptor interaction	3.69492	1.2787	16.009	Q05793	Q05793;E9PZ16;B1B0C7	Q05793	PGBM_MOUSE	Hspg2	Hspg2	Basement membrane-specific heparan sulfate proteoglycan core protein		811.682		371.732	333.715	350.411	Hspg2	3	AFAYLQVPER; GSLGTSGETCR; SIEYSPQLEDASAK
O35607	O35607	O35607	BMPR2_MOUSE	Bmpr2	Bmpr2	Bone morphogenetic protein receptor type-2	2.42776	0.00194041	1.27582	1.6294	3977.95	3630	3301.56	1505.41	1453.21	1535.04	11.9578	11.8258	11.6889	10.5559	10.505	10.5841	+	Bin1_Cyto	Cluster -1626	anatomical structure development;anatomical structure formation involved in morphogenesis;anatomical structure morphogenesis;anterior/posterior pattern specification;appendage development;artery development;biological regulation;biosynthetic process;blood vessel development;blood vessel remodeling;BMP signaling pathway;bone morphogenesis;brain development;cell communication;cell development;cell …	adenyl nucleotide binding;adenyl ribonucleotide binding;ATP binding;binding;catalytic activity;cation binding;ion binding;kinase activity;metal ion binding;molecular transducer activity;nucleotide binding;phosphotransferase activity, alcohol group as acceptor;protein kinase activity;protein serine/threonine kinase activity;purine nucleotide binding;purine ribonucleoside triphosphate binding;purin…	apical plasma membrane;basal plasma membrane;caveola;cell body;cell part;cell projection;cell surface;cytoplasm;dendrite;extracellular region part;extracellular space;integral to membrane;integral to plasma membrane;intracellular part;intrinsic to membrane;intrinsic to plasma membrane;membrane;membrane part;membrane raft;neuron projection;neuronal cell body;plasma membrane;plasma membrane part	Cytokine-cytokine receptor interaction;TGF-beta signaling pathway	2.71211	1.27582	15.7519	O35607	O35607	O35607	BMPR2_MOUSE	Bmpr2	Bmpr2	Bone morphogenetic protein receptor type-2	3977.95	3630	3301.56	1505.41	1453.21	1535.04	Bmpr2	7	EQQAGHDEGVLDR; ESSDENLMEHSLK; LLELIGR; LTAQCAEER; LVRPGEEDNAAISEVGTIR; NSINYER; SVSPTVNPMSTAMQNER
Q9Z2C9	Q9Z2C9;G3V027;I6L9A6;G3UYB7	Q9Z2C9	MTMR7_MOUSE	Mtmr7	Mtmr7	Myotubularin-related protein 7	2.38674	0.00952435	1.27261	1.62551	1119	1081.83	853.726	531.74	419.583	328.477	10.128	10.0793	9.73763	9.05458	8.71281	8.35965	+	Bin1_Cyto	Cluster -1626	carbohydrate metabolic process;catabolic process;cellular carbohydrate metabolic process;cellular lipid metabolic process;cellular metabolic process;cellular process;dephosphorylation;glycerolipid metabolic process;glycerophospholipid metabolic process;inositol phosphate catabolic process;inositol phosphate dephosphorylation;inositol phosphate metabolic process;lipid metabolic process;lipid modif…	catalytic activity;hydrolase activity;hydrolase activity, acting on ester bonds;phosphatase activity;phosphoprotein phosphatase activity;phosphoric ester hydrolase activity;protein tyrosine phosphatase activity	cell part;cytoplasmic part;cytosol;intracellular part;membrane	Fructose and mannose metabolism	2.02116	1.27261	5.41028	Q9Z2C9	Q9Z2C9;G3V027;I6L9A6;G3UYB7	Q9Z2C9	MTMR7_MOUSE	Mtmr7	Mtmr7	Myotubularin-related protein 7	1119		853.726	531.74	419.583	328.477	Mtmr7	3	GYENEDNYSNIK; HSGFSTSDHSTANTPQDYSGNSK; QATTATGCPLLIR
P23979;P23979-2	P23979;P23979-2;Q8K1F4;E9QLC0	P23979	5HT3A_MOUSE	Htr3a	Htr3a	5-hydroxytryptamine receptor 3A	2.40843	0.0496096	1.26309	1.61399	998.566	581.864	473.655	180.845	282.756	389.273	9.96371	9.18454	8.88769	7.49861	8.14341	8.60464	+	Bin1_Cyto	Cluster -1626	biological regulation;cell surface receptor linked signaling pathway;cellular process;cellular response to stimulus;G-protein coupled receptor protein signaling pathway;regulation of biological process;regulation of cellular process;response to stimulus;serotonin receptor signaling pathway;signal transduction	amine binding;binding;channel activity;extracellular ligand-gated ion channel activity;gated channel activity;G-protein coupled amine receptor activity;G-protein coupled receptor activity;ion channel activity;ion transmembrane transporter activity;ligand-gated channel activity;ligand-gated ion channel activity;molecular transducer activity;passive transmembrane transporter activity;receptor activ…	cell junction;cell part;integral to membrane;intrinsic to membrane;membrane;membrane part;postsynaptic membrane;synapse part;synaptic membrane		1.30443	1.26309	2.78411	P23979;P23979-2	P23979;P23979-2;Q8K1F4;E9QLC0	P23979	5HT3A_MOUSE	Htr3a	Htr3a	5-hydroxytryptamine receptor 3A		581.864	473.655	180.845	282.756	389.273	Htr3a	2	GLLQELSSIR; LSDHLLANYK
P59328;P59328-3	P59328;P59328-3;A0A0R4J1F8;A0A2K6EDP7	P59328	WDHD1_MOUSE	Wdhd1	Wdhd1	WD repeat and HMG-box DNA-binding protein 1	2.39972	0.000131947	1.26226	1.61298	26374.5	24961.9	24485.7	10706.4	10499.1	10390.7	14.6869	14.6074	14.5797	13.3862	13.358	13.343	+	Bin1_Cyto	Cluster -1626	biological regulation;cellular component maintenance;cellular component maintenance at cellular level;cellular component organization;cellular component organization at cellular level;cellular component organization or biogenesis;cellular component organization or biogenesis at cellular level;cellular macromolecule metabolic process;cellular metabolic process;cellular nitrogen compound metabolic …	binding;chromatin binding;DNA binding;enzyme binding;nucleic acid binding;protein binding;RNA binding;RNA polymerase binding	cell part;chromosomal part;chromosome, centromeric region;intracellular organelle part;intracellular part;nuclear part;nucleoplasm;organelle part		3.8796	1.26226	36.5601	P59328;P59328-3	P59328;P59328-3;A0A0R4J1F8;A0A2K6EDP7	P59328	WDHD1_MOUSE	Wdhd1	Wdhd1	WD repeat and HMG-box DNA-binding protein 1	26374.5	24961.9	24485.7	10706.4	10499.1	10390.7	Wdhd1	23	ALNLPANQK; DIFLASASCDGTVR; EPAVSANSTR; EQQELLMK; FTTNANHVVFNGAGNK; GLGNTWTPVCNIR; IAAGSSDFLVK; LFTIGGVQK; LLAVPVEK; LPYCQTSTEK; LSAFAFKQE; LSELAAEK; MLALSCK; MWEDLDDDDPK; NGYDYEESIK; NQAVKEQQELLMK; NQVLHGDPLPLTR; QASAASYFQK; SANILDSMNK; SNDVVNAK; TEEVKENPK; VVDVMDNSQQQTFR; VVVSSKEPAVSANSTR
P29758	P29758	P29758	OAT_MOUSE	Oat	Oat	Ornithine aminotransferase, mitochondrial	2.46997	0.0347753	1.2605	1.61084	6813.57	7622.47	3884.09	2728.46	1998.71	2689.99	12.7342	12.896	11.9234	11.4139	10.9649	11.3934	+	Bin1_Cyto	Cluster -1626	amine biosynthetic process;amine metabolic process;biosynthetic process;carboxylic acid biosynthetic process;carboxylic acid metabolic process;cellular amine metabolic process;cellular amino acid biosynthetic process;cellular amino acid metabolic process;cellular biosynthetic process;cellular component assembly;cellular component organization;cellular component organization or biogenesis;cellular…	binding;catalytic activity;cofactor binding;ornithine-oxo-acid transaminase activity;pyridoxal phosphate binding;transaminase activity;transferase activity;transferase activity, transferring nitrogenous groups;vitamin B6 binding;vitamin binding	cell part;cytoplasmic part;intracellular membrane-bounded organelle;intracellular organelle;intracellular organelle lumen;intracellular organelle part;intracellular part;membrane-bounded organelle;membrane-enclosed lumen;mitochondrial matrix;mitochondrial part;mitochondrion;organelle;organelle lumen;organelle part	Arginine and proline metabolism	1.45873	1.2605	3.76698	P29758	P29758	P29758	OAT_MOUSE	Oat	Oat	Ornithine aminotransferase, mitochondrial	6813.57	7622.47	3884.09	2728.46	1998.71	2689.99	Oat	4	GIYMWDVEGR; GLLNAIVIR; TEQGPPSSEYIFER; VLPMNTGVEAGETACK
P43274	P43274	P43274	H14_MOUSE	H1-4	H1-4	Histone H1.4	2.32945	0.0428887	1.25721	1.60687	35118.2	41526.5	58787.2	23004.8	23545.6	11588.7	15.0999	15.3417	15.8432	14.4896	14.5232	13.5004	+	Bin1_Cyto	Cluster -1626	biological regulation;cellular component assembly;cellular component assembly at cellular level;cellular component organization;cellular component organization at cellular level;cellular component organization or biogenesis;cellular component organization or biogenesis at cellular level;cellular macromolecular complex assembly;cellular macromolecular complex subunit organization;cellular process;…	binding;chromatin binding;chromatin DNA binding;DNA binding;nucleic acid binding;structure-specific DNA binding	cell part;chromatin;chromosomal part;extracellular membrane-bounded organelle;extracellular organelle;extracellular region part;extracellular vesicular exosome;heterochromatin;intracellular membrane-bounded organelle;intracellular organelle;intracellular organelle part;intracellular part;macromolecular complex;membrane-bounded organelle;membrane-bounded vesicle;nuclear chromatin;nuclear chromosom…		1.36766	1.25721	3.13864	P43274	P43274	P43274	H14_MOUSE	H1-4	H1-4	Histone H1.4	35118.2	41526.5	58787.2	23004.8	23545.6	11588.7	H1-4	3	ALAAAGYDVEK; ALAAAGYDVEKNNSR; TSGPPVSELITK
C0HKD1;C0HKD2;C0HKD3	C0HKD1;C0HKD2;C0HKD3;D3YZF6	C0HKD1	F25A2_MOUSE;F25A3_MOUSE;F25A4_MOUSE	Fam205a2;Fam205a3;Fam205a4	Fam205a2	Protein FAM205A-2	2.41272	0.0161872	1.25575	1.60509	2130.31	1199.86	1600.64	539.454	659.044	845.174	11.0568	10.2287	10.6444	9.07536	9.36423	9.7231	+	Bin1_Cyto	Cluster -1626					1.79083	1.25575	4.13422	C0HKD1;C0HKD2;C0HKD3	C0HKD1;C0HKD2;C0HKD3;D3YZF6	C0HKD1	F25A2_MOUSE;F25A3_MOUSE;F25A4_MOUSE	Fam205a2;Fam205a3;Fam205a4	Fam205a2	Protein FAM205A-2	2130.31	1199.86	1600.64		659.044	845.174	Fam205a2;Fam205a3;Fam205a4	2	QNYQGLK; VPACVQSAWKGR
Q3UQN2	Q3UQN2;Q3UQN2-2;Q3UQN2-3;F6RG68;J3QPQ1;A0A286YDL7;A0A286YCL2	Q3UQN2	FCHO2_MOUSE	Fcho2	Fcho2	F-BAR domain only protein 2	2.37269	0.00403619	1.25275	1.60146	21789.2	23141.3	22486.9	9518.26	8340.9	10554.7	14.4113	14.4982	14.4568	13.2165	13.026	13.3656	+	Bin1_Cyto	Cluster -1626	cellular component assembly;cellular component assembly at cellular level;cellular component organization;cellular component organization at cellular level;cellular component organization or biogenesis;cellular component organization or biogenesis at cellular level;cellular localization;cellular macromolecular complex assembly;cellular macromolecular complex subunit organization;cellular macromol…	binding;lipid binding;phosphatidylinositol binding;phosphatidylinositol-4,5-bisphosphate binding;phosphatidylserine binding;phospholipid binding	cell part;clathrin-coated vesicle;coated pit;coated vesicle;cytoplasmic membrane-bounded vesicle;cytoplasmic part;cytoplasmic vesicle;intracellular membrane-bounded organelle;intracellular organelle;intracellular part;membrane;membrane part;membrane-bounded organelle;membrane-bounded vesicle;organelle;plasma membrane;vesicle		2.39403	1.25275	12.3509	Q3UQN2	Q3UQN2;Q3UQN2-2;Q3UQN2-3;F6RG68;J3QPQ1;A0A286YDL7;A0A286YCL2	Q3UQN2	FCHO2_MOUSE	Fcho2	Fcho2	F-BAR domain only protein 2	21789.2	23141.3	22486.9	9518.26	8340.9	10554.7	Fcho2	14	ATIEEAYSR; EIIGSLSNAVK; ELADFVR; LANCHLDLVRK; LQELIKEVQK; LSEQNPAASYYNVDVLK; NNGFDVLYHNMK; NSSNEELTK; SDSGGSGSLR; SKPSSLPTEK; TFALPGIIK; VFTSNPSPAVLCFR; VSIGNITLSPAVSR; YGEEQVK
P59764	P59764;P59764-2;A0A1Y7VLY2	P59764	DOCK4_MOUSE	Dock4	Dock4	Dedicator of cytokinesis protein 4	2.37685	9.9242e-05	1.24995	1.59808	12135.5	13293.7	13375	5135.61	5322.56	5867.7	13.5669	13.6985	13.7073	12.3263	12.3779	12.5186	+	Bin1_Cyto	Cluster -1626	biological regulation;cell chemotaxis;cell migration;cell motility;cellular component movement;cellular process;cellular response to chemical stimulus;cellular response to stimulus;chemotaxis;intracellular signal transduction;locomotion;positive regulation of catalytic activity;positive regulation of GTPase activity;positive regulation of hydrolase activity;positive regulation of molecular functi…	binding;enzyme activator activity;enzyme binding;enzyme regulator activity;GTPase activator activity;GTPase binding;GTPase regulator activity;guanyl-nucleotide exchange factor activity;nucleoside-triphosphatase regulator activity;PDZ domain binding;protein binding;protein domain specific binding;Rac GTPase binding;Ras GTPase binding;receptor binding;receptor tyrosine kinase binding;Rho GTPase bin…	cell part;cell projection;cytoplasmic part;cytosol;endomembrane system;intracellular non-membrane-bounded organelle;intracellular organelle;intracellular part;membrane;microvillus;non-membrane-bounded organelle;organelle;organelle part;stereocilium;stereocilium bundle		4.0033	1.24995	17.0737	P59764	P59764;P59764-2;A0A1Y7VLY2	P59764	DOCK4_MOUSE	Dock4	Dock4	Dedicator of cytokinesis protein 4	12135.5	13293.7	13375	5135.61	5322.56	5867.7	Dock4	29	AQEYIFK; ASPLLSDKHK; AVNPTPSSWSLDSGK; CEENTNLQDTTR; DLIMCAR; DRPCSAIYPTPVEPSQR; DYILSHPEDGEK; EGVPDNIK; FFLSQESK; GIFPSSYVHLK; IGCTVSLLNFYK; IGEVDGKK; LDSLMSEGK; LEAFQQR; LEPEFFR; LKEIDGSEIVK; LLDYRDCMK; LTQNGDMLDLLK; MMEASLYDK; NACSVQYR; NSAPASMSPDGTR; TLISQCQTR; TLPDGTHELIVHK; TPPPYSVYER; TSLYLVQSLPGISR; TVESQLYTNPDSR; VIFLGNNNQTMK; YGVVIASFR; YQEAFFVK
Q9CXT8	Q9CXT8	Q9CXT8	MPPB_MOUSE	Pmpcb	Pmpcb	Mitochondrial-processing peptidase subunit beta	2.34928	0.00959166	1.2489	1.59681	3125.8	3318.32	3912.44	1120.57	1711.78	1576.05	11.61	11.6962	11.9339	10.13	10.7413	10.6221	+	Bin1_Cyto	Cluster -1626		binding;catalytic activity;cation binding;endopeptidase activity;hydrolase activity;ion binding;metal ion binding;metalloendopeptidase activity;metallopeptidase activity;peptidase activity;peptidase activity, acting on L-amino acid peptides	cell part;cytoplasmic part;intracellular membrane-bounded organelle;intracellular organelle;intracellular organelle lumen;intracellular organelle part;intracellular part;membrane;membrane-bounded organelle;membrane-enclosed lumen;mitochondrial inner membrane;mitochondrial matrix;mitochondrial membrane;mitochondrial part;mitochondrion;organelle;organelle inner membrane;organelle lumen;organelle me…		2.01811	1.2489	5.92865	Q9CXT8	Q9CXT8	Q9CXT8	MPPB_MOUSE	Pmpcb	Pmpcb	Mitochondrial-processing peptidase subunit beta	3125.8	3318.32	3912.44	1120.57	1711.78	1576.05	Pmpcb	4	EQTVYYAK; IDAVDAETVR; RLCTDVTESEVAR; SFGGGMNLSSK
Q6PAR0	Q6PAR0	Q6PAR0	KLD10_MOUSE	Klhdc10	Klhdc10	Kelch domain-containing protein 10	2.36471	0.001274	1.2452	1.59232	853.596	1032.48	1011.97	431.292	347.452	446.797	9.73741	10.0119	9.98296	8.75252	8.44067	8.80348	+	Bin1_Cyto	Cluster -1626			cell part;cytoplasm;intracellular membrane-bounded organelle;intracellular organelle;intracellular part;membrane-bounded organelle;nucleus;organelle		2.89483	1.2452	8.70926	Q6PAR0	Q6PAR0	Q6PAR0	KLD10_MOUSE	Klhdc10	Klhdc10	Kelch domain-containing protein 10				431.292	347.452	446.797	Klhdc10	1	FIQSCPIIR
A2A690;A2A690-2	A2A690;A2A690-2;F6VP19	A2A690	TANC2_MOUSE	Tanc2	Tanc2	Protein TANC2	2.35703	0.00553227	1.24486	1.59191	2771.59	2937.65	2771.72	1021.91	1271.97	1304.28	11.4365	11.5204	11.4366	9.99705	10.3128	10.349	+	Bin1_Cyto	Cluster -1626	chordate embryonic development;developmental process;embryo development;embryo development ending in birth or egg hatching;in utero embryonic development				2.2571	1.24486	10.803	A2A690;A2A690-2	A2A690;A2A690-2;F6VP19	A2A690	TANC2_MOUSE	Tanc2	Tanc2	Protein TANC2	2771.59	2937.65	2771.72	1021.91	1271.97	1304.28	Tanc2	7	GAVPLFSTVR; LGFLLGEK; LLLEQGAAVAQPNRR; LMEEGDMFYK; SSMDSCLYR; SYEAYYAR; VSQASSYPDVK
Q9JK38	Q9JK38;A0A2I3BQY4;A0A2I3BQE3	Q9JK38	GNA1_MOUSE	Gnpnat1	Gnpnat1	Glucosamine 6-phosphate N-acetyltransferase	2.45157	0.0403912	1.24277	1.58938	2368.81	1354.94	1125.01	509.81	667.953	800.055	11.2099	10.404	10.1357	8.99382	9.3836	9.64396	+	Bin1_Cyto	Cluster -1626	alcohol biosynthetic process;alcohol metabolic process;amino sugar biosynthetic process;amino sugar metabolic process;anatomical structure development;biosynthetic process;carbohydrate biosynthetic process;carbohydrate metabolic process;cellular biosynthetic process;cellular carbohydrate biosynthetic process;cellular carbohydrate metabolic process;cellular metabolic process;cellular nitrogen comp…	acetyltransferase activity;binding;carbohydrate binding;catalytic activity;glucosamine 6-phosphate N-acetyltransferase activity;identical protein binding;monosaccharide binding;N-acetyltransferase activity;N-acyltransferase activity;protein binding;sugar binding;transferase activity;transferase activity, transferring acyl groups;transferase activity, transferring acyl groups other than amino-acyl…	cell part;cytoplasmic part;endoplasmic reticulum-Golgi intermediate compartment;endosomal part;endosome;endosome membrane;Golgi apparatus;Golgi apparatus part;Golgi membrane;intracellular membrane-bounded organelle;intracellular organelle;intracellular organelle part;intracellular part;late endosome;membrane;membrane-bounded organelle;organelle;organelle membrane;organelle part	Amino sugar and nucleotide sugar metabolism	1.39371	1.24277	3.32283	Q9JK38	Q9JK38;A0A2I3BQY4;A0A2I3BQE3	Q9JK38	GNA1_MOUSE	Gnpnat1	Gnpnat1	Glucosamine 6-phosphate N-acetyltransferase				509.81	667.953	800.055	Gnpnat1	1	VEDVVVSDECR
P07903	P07903;H3BLF5;E9PUM0	P07903	ERCC1_MOUSE	Ercc1	Ercc1	DNA excision repair protein ERCC-1	2.44472	0.0412488	1.23276	1.57727	1103.93	990.809	1953.64	645.886	491.117	518.969	10.1084	9.95246	10.932	9.33514	8.93992	9.0195	+	Bin1_Cyto	Cluster -1626	aging;anatomical structure development;anatomical structure formation involved in morphogenesis;B cell activation;B cell activation involved in immune response;biological regulation;catabolic process;cell activation;cell activation involved in immune response;cell aging;cell development;cell proliferation;cellular catabolic process;cellular component organization;cellular component organization a…	basal RNA polymerase II transcription machinery binding;basal transcription machinery binding;binding;catalytic activity;damaged DNA binding;deoxyribonuclease activity;DNA binding;endodeoxyribonuclease activity;endonuclease activity;hydrolase activity;hydrolase activity, acting on ester bonds;nuclease activity;nucleic acid binding;protein binding;protein C-terminus binding;protein domain specific…	cell part;chromosomal part;chromosome, telomeric region;cytoplasm;intracellular organelle part;intracellular part;macromolecular complex;nuclear chromosome part;nuclear chromosome, telomeric region;nuclear part;nucleoplasm;nucleoplasm part;nucleotide-excision repair complex;nucleotide-excision repair factor 1 complex;organelle part;protein complex;transcription factor complex;transcription factor…	Nucleotide excision repair	1.38459	1.23276	3.77057	P07903	P07903;H3BLF5;E9PUM0	P07903	ERCC1_MOUSE	Ercc1	Ercc1	DNA excision repair protein ERCC-1	1103.93			645.886	491.117	518.969	Ercc1	2	ATECLTTVK; SNSIIVSPR
Q80U35;Q80U35-2	Q80U35;Q80U35-2;A0A140LIQ0	Q80U35	ARHGH_MOUSE	Arhgef17	Arhgef17	Rho guanine nucleotide exchange factor 17	2.41351	0.031804	1.22824	1.5718	1634.82	1218.18	2360.59	838.443	687.564	634.16	10.6749	10.2505	11.2049	9.71157	9.42535	9.3087	+	Bin1_Cyto	Cluster -1626	actin cytoskeleton organization;actin filament-based process;cellular component organization;cellular component organization at cellular level;cellular component organization or biogenesis;cellular component organization or biogenesis at cellular level;cellular process;cytoskeleton organization;organelle organization	enzyme regulator activity;GTPase regulator activity;guanyl-nucleotide exchange factor activity;nucleoside-triphosphatase regulator activity;Ras guanyl-nucleotide exchange factor activity;Rho guanyl-nucleotide exchange factor activity;small GTPase regulator activity			1.49752	1.22824	4.08186	Q80U35;Q80U35-2	Q80U35;Q80U35-2;A0A140LIQ0	Q80U35	ARHGH_MOUSE	Arhgef17	Arhgef17	Rho guanine nucleotide exchange factor 17		1218.18		838.443	687.564	634.16	Arhgef17	5	ILCIGAVPGLQPR; LPLEDTDIIK; LWCGCQNR; SCLDPEFLK; SMTLGSQGSPITK
Q6GQX2	Q6GQX2	Q6GQX2	NCK5L_MOUSE	Nckap5l	Nckap5l	Nck-associated protein 5-like	2.32541	0.00216085	1.2186	1.56013	5580.47	4720.64	4211.05	2357.02	2133.05	1750.61	12.4462	12.2048	12.04	11.2027	11.0587	10.7736	+	Bin1_Cyto	Cluster -1626					2.66538	1.2186	7.05799	Q6GQX2	Q6GQX2	Q6GQX2	NCK5L_MOUSE	Nckap5l	Nckap5l	Nck-associated protein 5-like	5580.47	4720.64	4211.05	2357.02	2133.05	1750.61	Nckap5l	10	AQILEVLR; GAVALGTSSLK; GIEENVLR; LEAESLNISK; NGLVGPLQGCGK; NWTFPNTR; QNQVLSALLQQK; SAWGASTPEATR; TGPEGPLGPEK; VDLEPISPR
Q60597;Q60597-2;Q60597-3;Q60597-4	Q60597;Q60597-2;Q60597-3;Q60597-4;Z4YJV4	Q60597	ODO1_MOUSE	Ogdh	Ogdh	2-oxoglutarate dehydrogenase, mitochondrial	2.31318	0.000765969	1.21231	1.55251	17421.9	18659.5	17867.4	8366.23	7814.62	7141.52	14.0886	14.1876	14.125	13.0304	12.932	12.802	+	Bin1_Cyto	Cluster -1626	2-oxoglutarate metabolic process;acetyl-CoA catabolic process;acetyl-CoA metabolic process;alcohol catabolic process;alcohol metabolic process;anatomical structure development;carbohydrate catabolic process;carbohydrate metabolic process;carboxylic acid metabolic process;catabolic process;cell development;cell migration;cell motility;cellular carbohydrate catabolic process;cellular carbohydrate m…	binding;catalytic activity;cation binding;coenzyme binding;cofactor binding;ion binding;metal ion binding;oxidoreductase activity;oxidoreductase activity, acting on the aldehyde or oxo group of donors;oxidoreductase activity, acting on the aldehyde or oxo group of donors, disulfide as acceptor;oxidoreductase activity, acting on the aldehyde or oxo group of donors, NAD or NADP as acceptor;oxogluta…	cell part;cytoplasmic part;intracellular membrane-bounded organelle;intracellular organelle;intracellular organelle lumen;intracellular organelle part;intracellular part;macromolecular complex;membrane;membrane-bounded organelle;membrane-enclosed lumen;mitochondrial matrix;mitochondrial membrane;mitochondrial part;mitochondrion;organelle;organelle lumen;organelle membrane;organelle part;oxoglutar…	Citrate cycle (TCA cycle);Lysine degradation;Tryptophan metabolism	3.11579	1.21231	16.7977	Q60597;Q60597-2;Q60597-3;Q60597-4	Q60597;Q60597-2;Q60597-3;Q60597-4;Z4YJV4	Q60597	ODO1_MOUSE	Ogdh	Ogdh	2-oxoglutarate dehydrogenase, mitochondrial	17421.9	18659.5	17867.4	8366.23	7814.62	7141.52	Ogdh	14	AEQFYCGDTEGK; AEQFYCGDTEGKK; FETPGIMQFTNEEK; ICEEAFTR; KPLIVFTPK; LEAADEGSGDMK; LNVLANVIR; LSGQDVER; NMEEEVAITR; NQGYYDYVKPR; QILLPFR; SSPYPTDVAR; THLTELQR; VYYDLTR
Q6NXK2;Q6NXK2-2	Q6NXK2;Q6NXK2-2;S4R2I9;S4R1H5	Q6NXK2	ZN532_MOUSE	Znf532	Znf532	Zinc finger protein 532	2.33037	0.0032724	1.21222	1.5524	3157.13	2535.19	2314.31	1217.9	1192.12	1025.76	11.6244	11.3079	11.1764	10.2502	10.2193	10.0025	+	Bin1_Cyto	Cluster -1626	biological regulation;biosynthetic process;cellular biosynthetic process;cellular macromolecule biosynthetic process;cellular macromolecule metabolic process;cellular metabolic process;cellular nitrogen compound metabolic process;cellular process;macromolecule biosynthetic process;macromolecule metabolic process;metabolic process;nitrogen compound metabolic process;nucleic acid metabolic process;…	binding;cation binding;DNA binding;ion binding;metal ion binding;nucleic acid binding	cell part;intracellular membrane-bounded organelle;intracellular organelle;intracellular part;membrane-bounded organelle;nucleus;organelle		2.48513	1.21222	7.86559	Q6NXK2;Q6NXK2-2	Q6NXK2;Q6NXK2-2;S4R2I9;S4R1H5	Q6NXK2	ZN532_MOUSE	Znf532	Znf532	Zinc finger protein 532	3157.13	2535.19	2314.31	1217.9	1192.12	1025.76	Znf532	3	NIDSSEGVEK; SDSGIAAAASSK; TAGSQVINLK
P18052;P18052-2	P18052;P18052-2;Q91V35	P18052	PTPRA_MOUSE	Ptpra	Ptpra	Receptor-type tyrosine-protein phosphatase alpha	2.26061	0.0319901	1.2108	1.55068	8030.21	8497.9	8615.7	2661.41	4520.67	3940.51	12.9712	13.0529	13.0728	11.378	12.1423	11.9442	+	Bin1_Cyto	Cluster -1626	biological regulation;cell surface receptor linked signaling pathway;cellular macromolecule metabolic process;cellular metabolic process;cellular process;cellular protein metabolic process;cellular response to chemical stimulus;cellular response to endogenous stimulus;cellular response to hormone stimulus;cellular response to insulin stimulus;cellular response to organic substance;cellular respon…	catalytic activity;hydrolase activity;hydrolase activity, acting on ester bonds;phosphatase activity;phosphoprotein phosphatase activity;phosphoric ester hydrolase activity;protein tyrosine phosphatase activity	cell part;extracellular membrane-bounded organelle;extracellular organelle;extracellular region part;extracellular vesicular exosome;integral to membrane;intrinsic to membrane;macromolecular complex;membrane part;membrane-bounded organelle;membrane-bounded vesicle;organelle;protein complex;receptor complex;vesicle		1.49498	1.2108	5.23901	P18052;P18052-2	P18052;P18052-2;Q91V35	P18052	PTPRA_MOUSE	Ptpra	Ptpra	Receptor-type tyrosine-protein phosphatase alpha	8030.21	8497.9	8615.7	2661.41	4520.67	3940.51	Ptpra	12	AEGILDVFQTVK; EETVNDFWR; FCIQQVGDVTNR; FIAAQGPK; KEEECESYTVR; KYPPLPVDK; TEDVEPQSVPLLAR; TGNLPANMK; TGTFCALSTVLER; VDVYGFVSR; VLQIIPYEFNR; YVNILPYDHSR
Q7TSJ2	Q7TSJ2;A0A140LIT9	Q7TSJ2	MAP6_MOUSE	Map6	Map6	Microtubule-associated protein 6	2.29937	0.0056	1.2094	1.54898	93992.4	87486.9	90192.2	45406.1	34974.1	37770.1	16.5203	16.4168	16.4607	15.4706	15.094	15.205	+	Bin1_Cyto	Cluster -1626	anatomical structure morphogenesis;cell part morphogenesis;cell projection morphogenesis;cell projection organization;cellular component morphogenesis;cellular component organization;cellular component organization at cellular level;cellular component organization or biogenesis;cellular component organization or biogenesis at cellular level;cellular developmental process;cellular localization;cel…	binding;cytoskeletal protein binding;microtubule binding;protein binding;tubulin binding	cell part;cytoplasmic part;cytoskeletal part;Golgi apparatus;intracellular membrane-bounded organelle;intracellular organelle;intracellular organelle part;intracellular part;macromolecular complex;membrane-bounded organelle;microtubule;organelle;organelle part;perinuclear region of cytoplasm;protein complex		2.25181	1.2094	10.4544	Q7TSJ2	Q7TSJ2;A0A140LIT9	Q7TSJ2	MAP6_MOUSE	Map6	Map6	Microtubule-associated protein 6	93992.4	87486.8	90192.1	45406.1	34974.1	37770.1	Map6	39	ADIAVPLVFTK; AGPAWMVR; AGPAWMVTR; AQSPLLPEPLK; AVADALNR; AVAIETQPAQGESDAVAR; DLGPVAPAPIK; DPEGAGGAGVLAAGK; DQGAVLLGPVK; DQGPMLPEPPK; DQGPTAPDPLK; DQGPVVPGLPK; DQGSVAPGLPK; DQSFPTPAPR; DQVPVVPGSLK; DSVPLAPAK; DTGTDTTAPR; DTGTDTTAPRYLK; EEVASTVSSSYR; GHDSVFVAPVK; GPMQLSADAR; GQDPLVPAPTK; GQSPTAPGPTK; MVHETSYSAQFK; NEGHEEKPLPPAQSQTQEGGPAAGK; NKDSVPLAPAK; NQDPIIPVPLK; NQGLAGPELVK; NQGLAGPELVKDTGTDTTA…
Q91ZP6	Q91ZP6;F6RT43;M0QWK1	Q91ZP6	NFIP2_MOUSE	Ndfip2	Ndfip2	NEDD4 family-interacting protein 2 (Fragment)	2.27643	0.0114107	1.20654	1.54552	903.04	1116.76	1072.54	378.823	577.035	402.561	9.81865	10.1251	10.0668	8.56538	9.17251	8.65306	+	Bin1_Cyto	Cluster -1626	biological regulation;cellular process;cellular response to stimulus;negative regulation of biological process;negative regulation of gene expression;negative regulation of macromolecule metabolic process;negative regulation of metabolic process;negative regulation of molecular function;negative regulation of protein transport;negative regulation of transport;negative regulation of transporter ac…	binding;molecular transducer activity;protein binding;protein domain specific binding;signal transducer activity;WW domain binding	cell part;cytoplasm;cytoplasmic part;endoplasmic reticulum;endosomal part;endosome membrane;Golgi apparatus;Golgi apparatus part;Golgi membrane;integral to membrane;intracellular membrane-bounded organelle;intracellular organelle;intracellular organelle part;intracellular part;intrinsic to membrane;late endosome membrane;membrane;membrane part;membrane-bounded organelle;mitochondrion;multivesicul…		1.94269	1.20654	5.70519	Q91ZP6	Q91ZP6;F6RT43;M0QWK1	Q91ZP6	NFIP2_MOUSE	Ndfip2	Ndfip2	NEDD4 family-interacting protein 2 (Fragment)	903.04	1116.76	1072.54	378.823	577.035	402.561	Ndfip2	2	AAALAAAAADAPQR; NMSESMAAAHR
Q924S8	Q924S8	Q924S8	SPRE1_MOUSE	Spred1	Spred1	Sprouty-related, EVH1 domain-containing protein 1	2.29865	0.00118685	1.20411	1.54258	4339.96	3806.5	3610.08	1464.77	1792.73	1857.05	12.0835	11.8942	11.8178	10.5165	10.8079	10.8588	+	Bin1_Cyto	Cluster -1626	biological regulation;developmental process;inactivation of MAPK activity;multicellular organismal development;multicellular organismal process;negative regulation of biological process;negative regulation of catalytic activity;negative regulation of cellular metabolic process;negative regulation of cellular process;negative regulation of cellular protein metabolic process;negative regulation of …	binding;cytokine receptor binding;enzyme binding;enzyme inhibitor activity;enzyme regulator activity;kinase binding;kinase inhibitor activity;kinase regulator activity;phosphatase binding;protein binding;protein kinase binding;protein kinase inhibitor activity;protein kinase regulator activity;protein serine/threonine kinase inhibitor activity;receptor binding;stem cell factor receptor binding	caveola;cell part;cytoplasm;intracellular organelle part;intracellular part;membrane part;membrane raft;nuclear part;nucleoplasm;organelle part;plasma membrane part	Jak-STAT signaling pathway	2.9256	1.20411	9.07403	Q924S8	Q924S8	Q924S8	SPRE1_MOUSE	Spred1	Spred1	Sprouty-related, EVH1 domain-containing protein 1	4339.96	3806.5	3610.08	1464.77	1792.73	1857.05	Spred1	3	AIEDISLGCPASK; FGLTFQSPADAR; SMEYVQR
Q60974;Q60974-2	Q60974;Q60974-2;Q5RIN0;Q5RIM6;Q8BK32;E9Q8K6;E9Q2B2	Q60974	NCOR1_MOUSE	Ncor1	Ncor1	Nuclear receptor corepressor 1	2.29382	0.00222027	1.20363	1.542	20702.4	17862.5	19110.7	9158.38	7140.58	8845	14.3375	14.1246	14.2221	13.1609	12.8018	13.1106	+	Bin1_Cyto	Cluster -1626	alpha-beta T cell activation;alpha-beta T cell differentiation;anatomical structure development;biological regulation;biosynthetic process;CD4-positive, alpha-beta T cell activation;CD4-positive, alpha-beta T cell differentiation;CD4-positive, CD25-positive, alpha-beta regulatory T cell differentiation;cell activation;cell differentiation;cellular biosynthetic process;cellular component assembly;…	activating transcription factor binding;binding;chromatin binding;DNA binding;enzyme binding;enzyme regulator activity;histone deacetylase binding;histone deacetylase regulator activity;hormone receptor binding;nuclear hormone receptor binding;nucleic acid binding;nucleic acid binding transcription factor activity;protein binding;protein binding transcription factor activity;protein domain specif…	cell part;chromatin;chromosomal part;cytoplasm;cytoplasmic part;cytoskeletal part;cytosol;intracellular membrane-bounded organelle;intracellular organelle;intracellular organelle part;intracellular part;macromolecular complex;membrane;membrane-bounded organelle;microtubule;nuclear chromatin;nuclear chromosome part;nuclear part;nucleoplasm;nucleoplasm part;nucleus;organelle;organelle part;protein …		2.65359	1.20363	9.40296	Q60974;Q60974-2	Q60974;Q60974-2;Q5RIN0;Q5RIM6;Q8BK32;E9Q8K6;E9Q2B2	Q60974	NCOR1_MOUSE	Ncor1	Ncor1	Nuclear receptor corepressor 1	20702.4	17862.5	19110.7	9158.38	7140.58	8845	Ncor1	29	AAPLTYIK; ADSVDPEMQVPENTASK; ALDPAAAAYLLQR; ALDPAAAYLLQR; ALMGSFDDK; AMHESALLEEQR; AQLSPGLYDDSSAR; EELIQSMDR; EELIQSMDRVDR; EQPLGLPYPATR; FDNNSGQSAIK; GAGLSATIAR; GHVIYEGK; GKPYDGITTIK; GTAGAVQEGSITR; GVDPAEQR; HQQEFAVPDYR; IFEGLGPK; LESTSPMVK; NFYFNYK; QRQEQVDLECR; SAAVSEQQQLEQK; SQNSQPEGLLVR; SSAAGEVYR; SVAYMPYAEVK; SYEAVEGSIK; TVLSGSIMQGTPR; VEQQILK; VYHENIK
Q9R0X4	Q32MW3;Q9R0X4	Q32MW3	ACOT9_MOUSE	Acot9	Acot9	Acyl-coenzyme A thioesterase 9, mitochondrial	2.30367	0.00656206	1.19467	1.53115	70582.3	86835.1	66050.9	32476.6	31022.9	33505.9	16.107	16.406	16.0113	14.9871	14.921	15.0321	+	Bin1_Cyto	Cluster -1626	acyl-CoA metabolic process;cellular metabolic process;cellular process;coenzyme metabolic process;cofactor metabolic process;metabolic process;thioester metabolic process	acetyl-CoA hydrolase activity;acyl-CoA hydrolase activity;carboxylic ester hydrolase activity;catalytic activity;CoA hydrolase activity;hydrolase activity;hydrolase activity, acting on ester bonds;thiolester hydrolase activity	cell part;cytoplasmic part;intracellular membrane-bounded organelle;intracellular organelle;intracellular part;membrane-bounded organelle;mitochondrion;organelle		2.18296	1.19467	9.69955	Q9R0X4	Q32MW3;Q9R0X4	Q32MW3	ACOT9_MOUSE	Acot9	Acot9	Acyl-coenzyme A thioesterase 9, mitochondrial	70582.3	86835.1	66050.9	32476.6	31022.9	33505.9	Acot9	15	AVWMEDTK; AVWMEDTKLK; EIVGVSTVWR; EVPLIFPK; HSLSPEQDIK; IAFSTSSLLK; IFGGFLMR; MFQLHNDEK; SLDICHPQER; SMSTPVTLK; SMSTPVTLKK; TISFQSR; TYGESMLYLDGQR; VHSEVSSLDSR; YVTVQNTVR
Q69ZP3;Q69ZP3-3;Q69ZP3-4	Q69ZP3;Q69ZP3-3;Q69ZP3-4	Q69ZP3	PNKD_MOUSE	Pnkd	Pnkd	Probable hydrolase PNKD	2.29608	0.00198392	1.19433	1.53074	4828.73	4126.88	3601.48	1971.78	1890.59	1606.55	12.2374	12.0108	11.8144	10.9453	10.8846	10.6497	+	Bin1_Cyto	Cluster -1626	amine biosynthetic process;amine metabolic process;biological regulation;biosynthetic process;carboxylic acid biosynthetic process;carboxylic acid metabolic process;cellular amine metabolic process;cellular amino acid biosynthetic process;cellular amino acid metabolic process;cellular biosynthetic process;cellular ketone metabolic process;cellular metabolic process;cellular modified amino acid bi…	binding;catalytic activity;cation binding;hydrolase activity;hydrolase activity, acting on ester bonds;hydroxyacylglutathione hydrolase activity;ion binding;metal ion binding;thiolester hydrolase activity;transition metal ion binding;zinc ion binding	cell part;cytoplasmic part;intracellular membrane-bounded organelle;intracellular organelle;intracellular part;membrane;membrane-bounded organelle;mitochondrion;nucleus;organelle		2.70247	1.19433	7.86473	Q69ZP3;Q69ZP3-3;Q69ZP3-4	Q69ZP3;Q69ZP3-3;Q69ZP3-4	Q69ZP3	PNKD_MOUSE	Pnkd	Pnkd	Probable hydrolase PNKD	4828.73	4126.88	3601.48	1971.78	1890.59	1606.55	Pnkd	3	AYNPFLR; STCPSTLGEER; VSNTGEYESQR
O35887	O35887;Q6XLQ8;G3UWR0;G3UWV3;G3UY49	O35887	CALU_MOUSE	Calu	Calu	Calumenin	2.30893	0.0171718	1.189	1.52428	610.992	444.965	774.521	263.731	213.488	315.565	9.25501	8.79755	9.59716	8.04292	7.73801	8.30179	+	Bin1_Cyto	Cluster -1626		binding;calcium ion binding;cation binding;ion binding;metal ion binding	cell part;cytoplasmic membrane-bounded vesicle;cytoplasmic part;cytoplasmic vesicle;endoplasmic reticulum;endoplasmic reticulum lumen;endoplasmic reticulum part;extracellular region;intracellular membrane-bounded organelle;intracellular organelle;intracellular organelle lumen;intracellular organelle part;intracellular part;melanosome;membrane;membrane-bounded organelle;membrane-bounded vesicle;me…		1.76518	1.189	4.19857	O35887	O35887;Q6XLQ8;G3UWR0;G3UWV3;G3UY49	O35887	CALU_MOUSE	Calu	Calu	Calumenin				263.731	213.488	315.565	Calu	1	SFDQLTPEESKER
F2Z3U3	F2Z4B7;F2Z3U3;G5E867;S4R2K5	F2Z4B7	F2Z3U3_MOUSE	Raph1	Raph1	Ras association (RalGDS/AF-6) and pleckstrin homology domains 1	2.24369	0.00208796	1.17154	1.50315	38049.2	34442.4	32515.4	15252.9	13680.3	17867.8	15.2156	15.0719	14.9888	13.8968	13.7398	14.1251	+	Bin1_Cyto	Cluster -1626	axon extension;biological regulation;cell growth;cellular process;cellular response to stimulus;developmental cell growth;developmental growth;developmental growth involved in morphogenesis;developmental process;growth;regulation of biological process;regulation of cellular process;response to stimulus;signal transduction		cell leading edge;cell part		2.68028	1.17154	9.01279	F2Z3U3	F2Z4B7;F2Z3U3;G5E867;S4R2K5	F2Z4B7	F2Z3U3_MOUSE	Raph1	Raph1	Ras association (RalGDS/AF-6) and pleckstrin homology domains 1	38049.2	34442.4	32515.4	15252.9	13680.3	17867.8	Raph1	26	APTDCCLALK; ETAEMADR; FAPPAESGSPSK; IKEAQVK; LQNAAQHSGTLFK; NPQNYLLGK; QETNMANFSYR; QLYTNYQEALK; QLYTNYQEALKR; QVLDNLMDK; RTESAYDWTSLSSSSIK; SGSCAEHPEPK; SLPASGTPQSPPAVK; SPTPPAMQPLPLASQSK; SSITSAASSMDSLDIDK; SSLSVQPGFLADLNR; SYTSLMPPLSPQTK; TASAGTVSDAEAR; TESAYDWTSLSSSSIK; TLHQWVNGIR; TMMVDER; TMMVDERQTVR; VAVVNPQPQLWSK; VPQKLPAGR; VTRPQELDLTTHQGQPITEEEQAAK; YKAPTDCCLALK
Q99KC8	Q99KC8	Q99KC8	VMA5A_MOUSE	Vwa5a	Vwa5a	von Willebrand factor A domain-containing protein 5A	2.27567	0.0176551	1.16927	1.5004	7186.2	9183.71	10456.1	3880.5	3952.95	3954.75	12.811	13.1649	13.3521	11.922	11.9487	11.9494	+	Bin1_Cyto	Cluster -1626			cell part;intracellular membrane-bounded organelle;intracellular organelle;intracellular organelle part;intracellular part;membrane-bounded organelle;nuclear part;nucleoplasm;nucleus;organelle;organelle part		1.75313	1.16927	7.35892	Q99KC8	Q99KC8	Q99KC8	VMA5A_MOUSE	Vwa5a	Vwa5a	von Willebrand factor A domain-containing protein 5A	7186.2	9183.71	10456.1	3880.5	3952.95	3954.75	Vwa5a	12	ANGSWELDEDLTK; DFGSQEASK; DVFSCNVGNLQPGAK; FFPESVK; IVAELQDK; IVAELQDKMK; TSAQVSLTEGHK; VSGGTAVFITGKDR; VTFSLQPK; YLLPAILNPR; YTQDTMEDAVK; YVQELPLETDGALR
P20444	P20444;Q4VA93	P20444	KPCA_MOUSE	Prkca	Prkca	Protein kinase C alpha type	2.24173	0.0126333	1.16231	1.49197	5500.64	6224.53	8654.93	2503.63	2753.3	3834.33	12.4254	12.6037	13.0793	11.2898	11.4269	11.9048	+	Bin1_Cyto	Cluster -1626	anatomical structure formation involved in morphogenesis;angiogenesis;biological adhesion;biological regulation;calcium ion homeostasis;cation homeostasis;cell adhesion;cell chemotaxis;cell differentiation;cell junction assembly;cell junction organization;cell migration;cell motility;cell-cell junction assembly;cell-cell junction organization;cellular calcium ion homeostasis;cellular cation homeo…	adenyl nucleotide binding;adenyl ribonucleotide binding;ATP binding;binding;calcium-dependent protein kinase activity;calcium-dependent protein kinase C activity;calcium-dependent protein serine/threonine kinase activity;catalytic activity;cation binding;enzyme binding;histone kinase activity;histone kinase activity (H3-T6 specific);histone threonine kinase activity;ion binding;kinase activity;me…	apical part of cell;cell body;cell part;cell projection;cilium;cytoplasm;cytoplasmic part;cytosol;dendrite;endoplasmic reticulum;extracellular membrane-bounded organelle;extracellular organelle;extracellular region part;extracellular vesicular exosome;intracellular membrane-bounded organelle;intracellular organelle;intracellular organelle part;intracellular part;membrane;membrane-bounded organell…	African trypanosomiasis;Aldosterone-regulated sodium reabsorption;Amoebiasis;Calcium signaling pathway;Endocrine and other factor-regulated calcium reabsorption;ErbB signaling pathway;Fc gamma R-mediated phagocytosis;Focal adhesion;Gap junction;Gastric acid secretion;Glioma;Leukocyte transendothelial migration;Long-term depression;Long-term potentiation;MAPK signaling pathway;MAPK signaling pathw…	1.89848	1.16231	4.30704	P20444	P20444;Q4VA93	P20444	KPCA_MOUSE	Prkca	Prkca	Protein kinase C alpha type	5500.64	6224.53	8654.93	2503.63	2753.3	3834.33	Prkca	5	CDTCDMNVHK; EAVSICK; GTEELYAIK; MPASGWYK; VISPSEDR
Q61553	Q61553	Q61553	FSCN1_MOUSE	Fscn1	Fscn1	Fascin	2.24705	0.00595838	1.15752	1.48618	12653.3	10896.9	8738.94	4298.85	5358.68	4712.05	13.6272	13.4116	13.0932	12.0697	12.3877	12.2021	+	Bin1_Cyto	Cluster -1626	actin cytoskeleton organization;actin filament bundle assembly;actin filament organization;actin filament-based process;cell migration;cell motility;cellular component assembly;cellular component assembly at cellular level;cellular component movement;cellular component organization;cellular component organization at cellular level;cellular component organization or biogenesis;cellular component o…	actin binding;actin filament binding;binding;cytoskeletal protein binding;drug binding;protein binding	actin cytoskeleton;actin filament bundle;actomyosin;cell junction;cell part;cell projection;cytoplasm;cytoplasmic part;cytoskeletal part;cytoskeleton;cytosol;extracellular membrane-bounded organelle;extracellular organelle;extracellular region part;extracellular vesicular exosome;filopodium;intracellular non-membrane-bounded organelle;intracellular organelle;intracellular organelle part;intracell…		2.22487	1.15752	6.4152	Q61553	Q61553	Q61553	FSCN1_MOUSE	Fscn1	Fscn1	Fascin	12653.3	10896.9	8738.94	4298.85	5358.68	4712.05	Fscn1	13	ACAETIDPASLWEY; DGNVTCER; FLVVAHDDGR; LINRPIIVFR; LSCFAQSVSPAEK; VNASASSLK; VNASASSLKK; VTGTLDANR; YFGGTEDR; YLAADKDGNVTCER; YLAPSGPSGTLK; YLTAEAFGFK; YSVQTSDHR
Q8QZT1	Q8QZT1	Q8QZT1	THIL_MOUSE	Acat1	Acat1	Acetyl-CoA acetyltransferase, mitochondrial	2.23104	0.00191755	1.15491	1.48301	17930.3	15747.6	15567.2	7424.74	7187.36	7460.64	14.1301	13.9428	13.9262	12.8581	12.8112	12.8651	+	Bin1_Cyto	Cluster -1626	adipose tissue development;anatomical structure development;brain development;cellular component assembly;cellular component organization;cellular component organization or biogenesis;developmental process;liver development;macromolecular complex assembly;macromolecular complex subunit organization;metanephric proximal convoluted tubule development;organ development;protein complex assembly;prote…	acetyl-CoA C-acetyltransferase activity;acetyl-CoA C-acyltransferase activity;acetyltransferase activity;binding;C-acetyltransferase activity;C-acyltransferase activity;catalytic activity;cation binding;coenzyme binding;cofactor binding;ion binding;metal ion binding;transferase activity;transferase activity, transferring acyl groups;transferase activity, transferring acyl groups other than amino-…	cell part;cytoplasmic part;extracellular membrane-bounded organelle;extracellular organelle;extracellular region part;extracellular vesicular exosome;intracellular membrane-bounded organelle;intracellular organelle;intracellular organelle lumen;intracellular organelle part;intracellular part;membrane;membrane-bounded organelle;membrane-bounded vesicle;membrane-enclosed lumen;mitochondrial inner m…	Benzoate degradation;Butanoate metabolism;Carbon fixation pathways in prokaryotes;Fatty acid metabolism;Glyoxylate and dicarboxylate metabolism;Lysine degradation;Propanoate metabolism;Pyruvate metabolism;Synthesis and degradation of ketone bodies;Terpenoid backbone biosynthesis;Tryptophan metabolism;Two-component system;Valine, leucine and isoleucine degradation	2.71725	1.15491	17.1047	Q8QZT1	Q8QZT1	Q8QZT1	THIL_MOUSE	Acat1	Acat1	Acetyl-CoA acetyltransferase, mitochondrial	17930.3	15747.6	15567.2	7424.74	7187.36	7460.64	Acat1	11	DGLTDVYNK; EVYMGNVIQGGEGQAPTR; FASEITPITISVK; GATPYGGVK; GKPDVVVK; IHMGNCAENTAK; LEDLIVK; LGTAAIQGAIEK; MLEIDPQK; QEQDTYALSSYTR; TPIGSFLGSLASQPATK
Q9D8S4	Q9D8S4;A0A1L1SS58	Q9D8S4	ORN_MOUSE	Rexo2	Rexo2	Oligoribonuclease, mitochondrial	2.17839	0.0216275	1.14805	1.47471	5589.63	6040.51	6383.44	2144.37	2683.2	3441.64	12.4485	12.5605	12.6401	11.0663	11.3897	11.7489	+	Bin1_Cyto	Cluster -1626	cellular metabolic process;cellular nitrogen compound metabolic process;cellular process;metabolic process;nitrogen compound metabolic process;nucleic acid metabolic process;nucleic acid phosphodiester bond hydrolysis;nucleobase-containing compound metabolic process;primary metabolic process	3'-5' exonuclease activity;3'-5'-exoribonuclease activity;binding;catalytic activity;exonuclease activity;exonuclease activity, active with either ribo- or deoxyribonucleic acids and producing 5'-phosphomonoesters;exoribonuclease activity;exoribonuclease activity, producing 5'-phosphomonoesters;hydrolase activity;hydrolase activity, acting on ester bonds;nuclease activity;nucleic acid binding;rib…	adherens junction;anchoring junction;cell junction;cell part;cell-substrate adherens junction;cell-substrate junction;cytoplasmic part;focal adhesion;intracellular membrane-bounded organelle;intracellular non-membrane-bounded organelle;intracellular organelle;intracellular organelle lumen;intracellular organelle part;intracellular part;membrane-bounded organelle;membrane-enclosed lumen;mitochondr…	Ribosome biogenesis in eukaryotes	1.66499	1.14805	5.60559	Q9D8S4	Q9D8S4;A0A1L1SS58	Q9D8S4	ORN_MOUSE	Rexo2	Rexo2	Oligoribonuclease, mitochondrial	5589.63	6040.51	6383.44	2144.37	2683.2	3441.64	Rexo2	5	ALDDISESIK; HMPQFMK; IIDVSTVK; IIENGETEKPVS; QQTPPGLCPLAGNSVHADK
Q8BYC6	Q8BYC6;Q3V3K3;A0A0R4J1T3	Q8BYC6	TAOK3_MOUSE	Taok3	Taok3	Serine/threonine-protein kinase TAO3	2.20582	0.000536303	1.14144	1.46671	6019.62	4989.05	5333.89	2283.3	2743.9	2381.64	12.5555	12.2845	12.381	11.1569	11.422	11.2177	+	Bin1_Cyto	Cluster -1626	activation of MAPKK activity;activation of protein kinase activity;anatomical structure development;biological regulation;cell cycle checkpoint;cell cycle process;cellular macromolecule metabolic process;cellular metabolic process;cellular nitrogen compound metabolic process;cellular process;cellular protein metabolic process;cellular response to stimulus;cellular response to stress;developmental…	adenyl nucleotide binding;adenyl ribonucleotide binding;ATP binding;binding;catalytic activity;kinase activity;MAP kinase kinase kinase activity;molecular transducer activity;nucleotide binding;phosphotransferase activity, alcohol group as acceptor;protein kinase activity;protein serine/threonine kinase activity;purine nucleotide binding;purine ribonucleoside triphosphate binding;purine ribonucle…	cell part;cytoplasm;intracellular membrane-bounded organelle;intracellular organelle;intracellular part;membrane-bounded organelle;nucleus;organelle	MAPK signaling pathway	3.27059	1.14144	10.1233	Q8BYC6	Q8BYC6;Q3V3K3;A0A0R4J1T3	Q8BYC6	TAOK3_MOUSE	Taok3	Taok3	Serine/threonine-protein kinase TAO3	6019.62	4989.05	5333.89	2283.3	2743.9	2381.64	Taok3	2	AGNILLTEPGQVK; FQQQILAQQK
Q8BKG3	Q8BKG3	Q8BKG3	PTK7_MOUSE	Ptk7	Ptk7	Inactive tyrosine-protein kinase 7	2.20903	0.00241623	1.13765	1.46212	7581.1	6078.85	6139.16	3043.91	2780.44	3138.44	12.8882	12.5696	12.5838	11.5717	11.4411	11.6158	+	Bin1_Cyto	Cluster -1626	actin cytoskeleton organization;actin cytoskeleton reorganization;actin filament-based process;anatomical structure development;anatomical structure formation involved in morphogenesis;anatomical structure morphogenesis;axis elongation;biological adhesion;biological regulation;canonical Wnt receptor signaling pathway;cell adhesion;cell communication;cell differentiation;cell migration;cell motili…	catalytic activity;transferase activity;transferase activity, transferring phosphorus-containing groups	adherens junction;anchoring junction;cell junction;cell part;cell-cell junction;cell-substrate adherens junction;cell-substrate junction;focal adhesion;integral to membrane;integral to plasma membrane;intrinsic to membrane;intrinsic to plasma membrane;membrane;membrane part;plasma membrane;plasma membrane part		2.61686	1.13765	9.77346	Q8BKG3	Q8BKG3	Q8BKG3	PTK7_MOUSE	Ptk7	Ptk7	Inactive tyrosine-protein kinase 7	7581.1	6078.85	6139.16	3043.91	2780.44	3138.44	Ptk7	6	ASLQPITTLGK; EVEMFGK; NCLISAQR; QAWVPLR; SEFGEVFLAK; VVLAPQDVVVAR
P97287	P97287	P97287	MCL1_MOUSE	Mcl1	Mcl1	Induced myeloid leukemia cell differentiation protein Mcl-1 homolog	2.20476	0.0299083	1.13362	1.45724	3016.75	4482.11	2487.08	1925.63	1505.12	1098.51	11.5588	12.13	11.2802	10.9111	10.5557	10.1013	+	Bin1_Cyto	Cluster -1626	apoptotic mitochondrial changes;biological regulation;cell differentiation;cellular component organization;cellular component organization at cellular level;cellular component organization or biogenesis;cellular component organization or biogenesis at cellular level;cellular developmental process;cellular process;cellular response to stimulus;cellular response to stress;developmental process;DNA …	BH domain binding;BH3 domain binding;binding;death domain binding;identical protein binding;protein binding;protein dimerization activity;protein domain specific binding;protein heterodimerization activity;protein homodimerization activity	Bcl-2 family protein complex;cell part;cytoplasm;cytoplasmic part;cytosol;integral to membrane;intracellular membrane-bounded organelle;intracellular organelle;intracellular organelle lumen;intracellular organelle part;intracellular part;intrinsic to membrane;macromolecular complex;membrane;membrane part;membrane-bounded organelle;membrane-enclosed lumen;mitochondrial matrix;mitochondrial membran…		1.52421	1.13362	3.30761	P97287	P97287	P97287	MCL1_MOUSE	Mcl1	Mcl1	Induced myeloid leukemia cell differentiation protein Mcl-1 homolog	3016.75	4482.11	2487.08	1925.63	1505.12	1098.51	Mcl1	2	DGVTNWGR; EGGGEAALLPGAR
Q922V4	Q922V4;F8WI31;D3Z4V1	Q922V4	PLRG1_MOUSE	Plrg1	Plrg1	Pleiotropic regulator 1	2.21456	0.0121014	1.13198	1.45526	5046.72	4514.2	3230.32	1864.72	2229.98	1681.27	12.3011	12.1403	11.6575	10.8647	11.1228	10.7153	+	Bin1_Cyto	Cluster -1626	cellular localization;cellular macromolecule localization;cellular macromolecule metabolic process;cellular metabolic process;cellular nitrogen compound metabolic process;cellular process;cellular protein localization;localization;macromolecule localization;macromolecule metabolic process;metabolic process;mRNA metabolic process;mRNA processing;nitrogen compound metabolic process;nucleic acid met…		catalytic step 2 spliceosome;cell part;chromosomal part;DNA replication factor A complex;intracellular organelle part;intracellular part;macromolecular complex;nuclear body;nuclear chromosome part;nuclear part;nuclear speck;nucleoplasm;nucleoplasm part;organelle part;protein complex;ribonucleoprotein complex;spliceosomal complex	Spliceosome	1.91717	1.13198	4.98478	Q922V4	Q922V4;F8WI31;D3Z4V1	Q922V4	PLRG1_MOUSE	Plrg1	Plrg1	Pleiotropic regulator 1	5046.72	4514.2	3230.32	1864.72	2229.98	1681.27	Plrg1	5	CQAAEPQIITGSHDTTIR; LLTAEADK; LLTAEADKTIK; SPYLFSCGEDK; SQPTAMNSIMETGNTK
Q810A7	Q810A7;Q810A7-2	Q810A7	DDX42_MOUSE	Ddx42	Ddx42	ATP-dependent RNA helicase DDX42	2.18089	0.00651735	1.13147	1.45463	13338.6	13564.5	13080.3	6806.05	5374.27	6153.2	13.7033	13.7275	13.6751	12.7326	12.3919	12.5871	+	Bin1_Cyto	Cluster -1626	cellular macromolecule metabolic process;cellular metabolic process;cellular nitrogen compound metabolic process;cellular process;localization;macromolecule localization;macromolecule metabolic process;metabolic process;nitrogen compound metabolic process;nucleic acid metabolic process;nucleobase-containing compound metabolic process;primary metabolic process;protein localization;RNA metabolic pr…	adenyl nucleotide binding;adenyl ribonucleotide binding;ATP binding;ATPase activity;ATPase activity, coupled;ATP-dependent helicase activity;ATP-dependent RNA helicase activity;binding;catalytic activity;helicase activity;hydrolase activity;hydrolase activity, acting on acid anhydrides;hydrolase activity, acting on acid anhydrides, in phosphorus-containing anhydrides;nucleoside-triphosphatase act…	Cajal body;cell part;cytoplasm;intracellular membrane-bounded organelle;intracellular non-membrane-bounded organelle;intracellular organelle;intracellular organelle part;intracellular part;membrane;membrane-bounded organelle;non-membrane-bounded organelle;nuclear body;nuclear part;nuclear speck;nucleolus;nucleoplasm;nucleoplasm part;nucleus;organelle;organelle part	Spliceosome	2.18593	1.13147	11.3292	Q810A7	Q810A7;Q810A7-2	Q810A7	DDX42_MOUSE	Ddx42	Ddx42	ATP-dependent RNA helicase DDX42	13338.6	13564.5	13080.3	6806.05	5374.27	6153.2	Ddx42	17	AAFQSQYK; ANAEELASNLK; DILIDPIR; DIPVLVATDVAAR; DSNFAGDLVR; ELCQQIHAECK; GLDIPSIK; GVAYTLLTPK; KANAEELASNLK; LNIGGGGLGYR; NLEGANQHVSK; SAPPQLPSFYK; SHFVAASLSNQK; SVAVYGGGSMWEQAK; TVINYDVAR; VISDFKK; VSYLVFDEADR
Q7TPV2;Q7TPV2-2	Q7TPV2;Q7TPV2-2;E9QNZ2	Q7TPV2	DZIP3_MOUSE	Dzip3	Dzip3	E3 ubiquitin-protein ligase DZIP3	2.16616	0.00910334	1.1268	1.44899	23363.8	23569.4	25582.8	10612	9637.99	13226.7	14.512	14.5246	14.6429	13.3734	13.2345	13.6912	+	Bin1_Cyto	Cluster -1626	cellular macromolecule metabolic process;cellular metabolic process;cellular process;cellular protein metabolic process;macromolecule metabolic process;macromolecule modification;metabolic process;primary metabolic process;protein metabolic process;protein modification by small protein conjugation;protein modification by small protein conjugation or removal;protein modification process;protein po…	acid-amino acid ligase activity;binding;catalytic activity;cation binding;enzyme binding;ion binding;ligase activity;ligase activity, forming carbon-nitrogen bonds;metal ion binding;nucleic acid binding;phosphatase binding;polyubiquitin binding;protein binding;RNA binding;small conjugating protein binding;small conjugating protein ligase activity;transition metal ion binding;ubiquitin binding;ubi…	cell part;cytoplasm;intracellular part		2.0408	1.1268	7.96695	Q7TPV2;Q7TPV2-2	Q7TPV2;Q7TPV2-2;E9QNZ2	Q7TPV2	DZIP3_MOUSE	Dzip3	Dzip3	E3 ubiquitin-protein ligase DZIP3	23363.8	23569.4	25582.8	10612	9637.99	13226.7	Dzip3	18	DSLNNFIK; ECLNQLAR; EDCIEAENK; EETEIIAEK; EGCPGDMVR; ETICSYLDCER; FHSQEDSLEI; GFFQLMCSK; GVFPNIEK; ISQMIEPK; LQYECEDYK; LQYECEDYKR; LTFDEIVYK; MLQCDVPGIVK; RYNGALLEFYK; SNTEIQLAEINK; TQYNEQINK; VLNPISALPK
Q8K2B3	Q8K2B3;A0A1Y7VJ55	Q8K2B3	SDHA_MOUSE	Sdha	Sdha	Succinate dehydrogenase [ubiquinone] flavoprotein subunit, mitochondrial	2.1745	0.000684357	1.11849	1.43892	12634.7	14689.4	14147.2	6150	6287.58	6634.11	13.6251	13.8425	13.7882	12.5864	12.6183	12.6957	+	Bin1_Cyto	Cluster -1626	acetyl-CoA catabolic process;acetyl-CoA metabolic process;anatomical structure development;carboxylic acid metabolic process;catabolic process;cellular catabolic process;cellular ketone metabolic process;cellular metabolic process;cellular process;coenzyme catabolic process;coenzyme metabolic process;cofactor catabolic process;cofactor metabolic process;developmental process;dicarboxylic acid met…	binding;catalytic activity;coenzyme binding;cofactor binding;flavin adenine dinucleotide binding;oxidoreductase activity;oxidoreductase activity, acting on the CH-CH group of donors;oxidoreductase activity, acting on the CH-CH group of donors, quinone or related compound as acceptor;succinate dehydrogenase (ubiquinone) activity;succinate dehydrogenase activity	cell part;cytoplasmic part;fumarate reductase complex;intracellular membrane-bounded organelle;intracellular organelle;intracellular organelle part;intracellular part;macromolecular complex;membrane;membrane part;membrane-bounded organelle;mitochondrial inner membrane;mitochondrial membrane;mitochondrial membrane part;mitochondrial part;mitochondrial respiratory chain complex II;mitochondrion;mye…	Alzheimer's disease;Citrate cycle (TCA cycle);Huntington's disease;Oxidative phosphorylation;Parkinson's disease	3.16472	1.11849	15.334	Q8K2B3	Q8K2B3;A0A1Y7VJ55	Q8K2B3	SDHA_MOUSE	Sdha	Sdha	Succinate dehydrogenase [ubiquinone] flavoprotein subunit, mitochondrial	12634.7	14689.4	14147.2	6150	6287.58	6634.11	Sdha	13	AFGGQSLK; ANAGEESVMNLDK; ANAGEESVMNLDKLR; GEGGILINSQGER; HTLSYVDIK; ISQLYGDLK; NTVIATGGYGR; SMTLEIR; TLNEADCATVPPAIR; TYFSCTSAHTSTGDGTAMVTR; VDEYDYSKPIQGQQK; VGSVLQEGCEK; VTLEYRPVIDK
P62700	P62700	P62700	YPEL5_MOUSE	Ypel5	Ypel5	Protein yippee-like 5	2.16852	0.0101728	1.11592	1.43581	686.588	1002.6	978.895	507.768	374.965	347.635	9.4233	9.96952	9.93501	8.98803	8.55061	8.44143	+	Bin1_Cyto	Cluster -1626					1.99256	1.11592	4.59111	P62700	P62700	P62700	YPEL5_MOUSE	Ypel5	Ypel5	Protein yippee-like 5				507.768	374.965	347.635	Ypel5	1	VVNLQYSEVQDR
A0A0G2JGI1	A0A0G2JGI1;A0A0G2JDZ8;A0A0G2JDY6	A0A0G2JGI1	A0A0G2JGI1_MOUSE	Nexn	Nexn	Nexilin	2.1502	0.00395169	1.11131	1.43023	1479.69	1842.55	1799.84	705.828	723.959	952.355	10.5311	10.8475	10.8137	9.46317	9.49976	9.89536	+	Bin1_Cyto	Cluster -1626					2.40322	1.11131	6.50275	A0A0G2JGI1	A0A0G2JGI1;A0A0G2JDZ8;A0A0G2JDY6	A0A0G2JGI1	A0A0G2JGI1_MOUSE	Nexn	Nexn	Nexilin				705.828	723.959	952.355	Nexn	11	CLSLVMDDETEAK; EEEENESFGLSR; EIDAALQK; EYEELIK; GSAASTCILTIESKN; LSFEEIER; NTSVVDSEPVR; RAEQEGDDSLLITVVPAK; SMVLDDDSPEIYK; STFEELER; TVSQESLTPGK
Q9Z0R0	Q9Z0R0;A0A0R4J0P2	Q9Z0R0	HASP_MOUSE	Haspin	Haspin	Serine/threonine-protein kinase haspin	2.14754	0.003803	1.10959	1.42815	701.345	735.611	858.661	351.981	301.489	415.48	9.45398	9.5228	9.74594	8.45935	8.23596	8.69864	+	Bin1_Cyto	Cluster -1626	biological regulation;cell cycle process;cellular component organization;cellular component organization at cellular level;cellular component organization or biogenesis;cellular component organization or biogenesis at cellular level;cellular localization;cellular macromolecule localization;cellular macromolecule metabolic process;cellular metabolic process;cellular process;cellular protein locali…	adenyl nucleotide binding;adenyl ribonucleotide binding;ATP binding;binding;catalytic activity;DNA binding;histone kinase activity;histone kinase activity (H3-T3 specific);histone threonine kinase activity;kinase activity;nucleic acid binding;nucleotide binding;phosphotransferase activity, alcohol group as acceptor;protein kinase activity;protein serine/threonine kinase activity;purine nucleotide…	cell part;centrosome;chromosome;cytoplasm;cytoplasmic part;cytoskeletal part;intracellular membrane-bounded organelle;intracellular non-membrane-bounded organelle;intracellular organelle;intracellular organelle part;intracellular part;membrane-bounded organelle;microtubule organizing center;non-membrane-bounded organelle;nucleus;organelle;organelle part;spindle		2.41987	1.10959	6.93344	Q9Z0R0	Q9Z0R0;A0A0R4J0P2	Q9Z0R0	HASP_MOUSE	Haspin	Haspin	Serine/threonine-protein kinase haspin				351.981	301.489	415.48	Haspin	3	CSSVYLLSPLK; SLLSECSTPPIK; SSLFSLVNSGATEENK
P06795	P06795	P06795	MDR1B_MOUSE	Abcb1b	Abcb1b	ATP-dependent translocase ABCB1	2.1602	0.00322354	1.10819	1.42645	7575.35	8740.75	7692.92	3687.71	3689	3737.54	12.8871	13.0935	12.9093	11.8485	11.849	11.8679	+	Bin1_Cyto	Cluster -1626	cellular process;establishment of localization;transmembrane transport;transport	active transmembrane transporter activity;adenyl nucleotide binding;adenyl ribonucleotide binding;ATP binding;ATPase activity;ATPase activity, coupled;ATPase activity, coupled to movement of substances;ATPase activity, coupled to transmembrane movement of substances;binding;catalytic activity;drug transmembrane transporter activity;hydrolase activity;hydrolase activity, acting on acid anhydrides;…	cell junction;cell part;cell-cell junction;cytoplasmic part;integral to membrane;intercellular canaliculus;intracellular membrane-bounded organelle;intracellular organelle;intracellular part;intrinsic to membrane;membrane;membrane part;membrane-bounded organelle;mitochondrion;organelle;plasma membrane	ABC transporters;Bile secretion	2.49167	1.10819	16.858	P06795	P06795	P06795	MDR1B_MOUSE	Abcb1b	Abcb1b	ATP-dependent translocase ABCB1	7575.35	8740.75	7692.92	3687.71	3689	3737.54	Abcb1b	13	AGAVAEEVLAAIR; GQTLALVGSSGCGK; IATEAIENFR; KGQTLALVGSSGCGK; LASDASSVK; LPHQFDTLVGER; NSTGSLTTR; SGQTVALVGNSGCGK; STTVQLMQR; STVVQLLER; TTIVIAHR; TVIAFGGQQK; VLTSFTNK
Q8K411;Q8K411-2;Q8K411-3	Q8K411;Q8K411-2;Q8K411-3	Q8K411	PREP_MOUSE	Pitrm1	Pitrm1	Presequence protease, mitochondrial	2.15462	5.91542e-05	1.10703	1.42505	4473.54	4016.47	4182.16	2005.98	1856.75	2018.67	12.1272	11.9717	12.03	10.9701	10.8586	10.9792	+	Bin1_Cyto	Cluster -1626	macromolecule metabolic process;metabolic process;primary metabolic process;protein metabolic process;proteolysis	binding;catalytic activity;cation binding;endopeptidase activity;hydrolase activity;ion binding;metal ion binding;metalloendopeptidase activity;metallopeptidase activity;peptidase activity;peptidase activity, acting on L-amino acid peptides	cell part;cytoplasmic part;intracellular membrane-bounded organelle;intracellular organelle;intracellular organelle lumen;intracellular organelle part;intracellular part;membrane-bounded organelle;membrane-enclosed lumen;mitochondrial matrix;mitochondrial part;mitochondrion;organelle;organelle lumen;organelle part		4.22801	1.10703	18.5522	Q8K411;Q8K411-2;Q8K411-3	Q8K411;Q8K411-2;Q8K411-3	Q8K411	PREP_MOUSE	Pitrm1	Pitrm1	Presequence protease, mitochondrial	4473.54	4016.47	4182.16	2005.98	1856.75	2018.67	Pitrm1	9	EQAQQIELK; FTQQDIDEAK; GAFTDNER; GLELQTQQSK; GVVFNEMK; STHGLAILGPENSK; TVPYADPDHASLK; VSDIEPSMPFTK; YLLNCDNMR
Q8CG73	Q8CG73;D6RIK9	Q8CG73	FTM_MOUSE	Rpgrip1l	Rpgrip1l	Protein fantom	2.14782	0.00107516	1.10122	1.41801	15403.8	19398.9	17501.2	8523.11	7208.25	8620.73	13.911	14.2437	14.0952	13.0572	12.8154	13.0736	+	Bin1_Cyto	Cluster -1626	anatomical structure development;anatomical structure formation involved in morphogenesis;anatomical structure morphogenesis;appendage morphogenesis;biological regulation;brain development;camera-type eye development;cell part morphogenesis;cell projection assembly;cell projection morphogenesis;cell projection organization;cellular component assembly;cellular component assembly at cellular level;…	binding;G-protein-coupled receptor binding;prostanoid receptor binding;protein binding;receptor binding;thromboxane A2 receptor binding	axoneme;cell junction;cell part;cell projection;cell projection part;cell-cell junction;centrosome;ciliary transition zone;cilium;cilium part;cytoplasm;cytoplasmic part;cytoskeletal part;intracellular non-membrane-bounded organelle;intracellular organelle;intracellular organelle part;intracellular part;microtubule organizing center;non-membrane-bounded organelle;occluding junction;organelle;organ…		2.96853	1.10122	8.64594	Q8CG73	Q8CG73;D6RIK9	Q8CG73	FTM_MOUSE	Rpgrip1l	Rpgrip1l	Protein fantom	15403.8	19398.9	17501.2	8523.11	7208.25	8620.73	Rpgrip1l	25	ALGYITSNFK; DLQLQCLQQK; DYQMEVETVTQK; ELQATHAETVQELEK; FIQLQEK; FQNVDEAETVQPTLTK; FVCREEPEAVQR; IFCTTSLVGTK; ISHDALMANGDELNK; LHDENILLK; LRVPMDQAIR; LYNSAFSAAHEEQWK; MENLQQDYELK; NGDLSFLEK; NLENVIQSQR; NMLIMQHK; SNALSVIEGK; SNIRDNVETIK; TEVLDKLK; VEELQDR; VEENVGEMQQGK; VQIAQLETALK; VTFSSEVLR; VTVEALHALR; YSNSLLEEAR
Q8K1S3;Q8K1S3-2	Q8K1S3;Q8K1S3-2	Q8K1S3	UNC5B_MOUSE	Unc5b	Unc5b	Netrin receptor UNC5B	2.14089	0.000859888	1.10059	1.41725	4411.15	4166.07	4102.2	1804.19	2005.17	2113.15	12.1069	12.0245	12.0022	10.8171	10.9695	11.0452	+	Bin1_Cyto	Cluster -1626	anterior/posterior axon guidance;apoptosis;axon guidance;biological regulation;cell death;cellular process;cellular response to stimulus;chemotaxis;death;locomotion;negative regulation of apoptosis;negative regulation of biological process;negative regulation of cell death;negative regulation of cellular process;negative regulation of neuron apoptosis;negative regulation of programmed cell death;…		cell part;cytoplasmic part;cytosol;integral to membrane;intracellular part;intrinsic to membrane;membrane;membrane part;plasma membrane	Axon guidance	3.06556	1.10059	14.8239	Q8K1S3;Q8K1S3-2	Q8K1S3;Q8K1S3-2	Q8K1S3	UNC5B_MOUSE	Unc5b	Unc5b	Netrin receptor UNC5B	4411.15	4166.07	4102.2	1804.19	2005.17	2113.15	Unc5b	5	DPSSSVSGTFGCLGGR; HSLASTEFTCK; ICSSLDAPNSR; NFDQEPLAK; VYCLEDTPVALK
Q6NV99	Q6NV99	Q6NV99	Q6NV99_MOUSE	Haus6	Haus6	HAUS augmin-like complex, subunit 6	2.11878	6.76496e-06	1.08324	1.39625	465050	463363	488856	221450	217115	230342	18.827	18.8218	18.899	17.7566	17.7281	17.8134	+	Bin1_Cyto	Cluster -1626	cellular component assembly;cellular component assembly at cellular level;cellular component organization;cellular component organization at cellular level;cellular component organization or biogenesis;cellular component organization or biogenesis at cellular level;cellular process;centrosome organization;cytoskeleton organization;microtubule cytoskeleton organization;microtubule organizing cente…		cell part;centrosome;cytoplasm;cytoplasmic part;cytoskeletal part;HAUS complex;intracellular non-membrane-bounded organelle;intracellular organelle;intracellular organelle part;intracellular part;macromolecular complex;microtubule associated complex;microtubule organizing center;non-membrane-bounded organelle;nuclear part;nucleoplasm;organelle;organelle part;protein complex		5.16973	1.08324	30.6364	Q6NV99	Q6NV99	Q6NV99	Q6NV99_MOUSE	Haus6	Haus6	HAUS augmin-like complex, subunit 6	465050	463363	488856	221450	217115	230342	Haus6	55	AFLVEQK; AVETEDNR; AVETEDNRSSDGILVDASAR; DCWPPFDQK; EDCVPVPPDHSQASCIEPSTHK; EEEISSK; EESYLSNPK; EHYVMQK; EPPTEDVSDLVNK; EPPTEDVSDLVNKK; EQARLVDEVAR; ETVTAVRQSIADK; EVFRDCWPPFDQK; EVSSESSSTLHNQR; FLQILQR; GFLGLSPFR; GQAIPELDSNLQAR; HCCEWLK; HLVTSQIR; IREESYLSNPK; LDMEFRK; LEEQICR; LLLDRLEEQICR; LQIGNVYEAGK; LSGIGILHETLPEVGR; LTSYEALK; LTSYEALKK; LVDEVAR; MEPYDEK; MEPYDEKSNTQEK; MVPHAHLGENMFDK; NAR…
A0A338P6K9;A0A338P6K9-2	A0A338P6K9;A0A338P6K9-2	A0A338P6K9	QSER1_MOUSE	Qser1	Qser1	Glutamine and serine-rich protein 1	2.10414	0.00630655	1.08231	1.39512	2820.16	2589.72	2479.22	1422.75	1275.83	1050.75	11.4616	11.3386	11.2757	10.4745	10.3172	10.0372	+	Bin1_Cyto	Cluster -1626					2.20021	1.08231	7.78422	A0A338P6K9;A0A338P6K9-2	A0A338P6K9;A0A338P6K9-2	A0A338P6K9	QSER1_MOUSE	Qser1	Qser1	Glutamine and serine-rich protein 1	2820.16	2589.72	2479.22	1422.75	1275.83	1050.75	Qser1	13	ATNLMQTPQVR; DLNQQHSLMHK; DSTQVSNGVLPQK; LDSSVYTSSK; NTSAPLTVLDATSDK; QDEFPVQK; QDVTYFNLPK; QQFSTLAVR; QSSLSCSSVR; SAANETMQDIESSDSK; SNDELLLPHMK; TSPAAQAPSETGGVSLSEK; TSQGTVPTALAFER
Q9R062	Q9R062;K3W4S6;V9GX26	Q9R062	GLYG_MOUSE	Gyg1	Gyg1	Glycogenin-1	2.11878	0.0161283	1.07718	1.3889	9882.5	6278.04	6883.48	3225.02	3093.5	4557.54	13.2707	12.6161	12.7489	11.6551	11.595	12.154	+	Bin1_Cyto	Cluster -1626	biosynthetic process;carbohydrate biosynthetic process;carbohydrate metabolic process;cellular biosynthetic process;cellular carbohydrate biosynthetic process;cellular carbohydrate metabolic process;cellular glucan metabolic process;cellular macromolecule biosynthetic process;cellular macromolecule metabolic process;cellular metabolic process;cellular polysaccharide biosynthetic process;cellular …	binding;carbohydrate binding;catalytic activity;cation binding;glucose binding;glucosyltransferase activity;glycogenin glucosyltransferase activity;ion binding;metal ion binding;monosaccharide binding;sugar binding;transferase activity;transferase activity, transferring glycosyl groups;transferase activity, transferring hexosyl groups;UDP-glucosyltransferase activity;UDP-glycosyltransferase activ…	cell part;extracellular membrane-bounded organelle;extracellular organelle;extracellular region part;extracellular vesicular exosome;membrane;membrane-bounded organelle;membrane-bounded vesicle;organelle;vesicle		1.79241	1.07718	4.03412	Q9R062	Q9R062;K3W4S6;V9GX26	Q9R062	GLYG_MOUSE	Gyg1	Gyg1	Glycogenin-1	9882.5	6278.04	6883.48	3225.02	3093.5	4557.54	Gyg1	2	GALVLGSSLK; TKPWNYTYNPQTK
Q62419	Q62420;Q62419;A0A3B2W7K0;A2ALV1;A2ALV3;Q8BXU5	Q62420	SH3G1_MOUSE	Sh3gl1	Sh3gl1	Endophilin-A2	2.10521	0.000146928	1.0746	1.38578	103156	101081	105031	46704.9	50483.4	49718.1	16.6545	16.6252	16.6805	15.5113	15.6235	15.6015	+	Bin1_Cyto	Cluster -1626	cellular component organization;cellular component organization or biogenesis;cellular membrane organization;cellular process;endocytosis;establishment of localization;membrane invagination;membrane organization;transport;vesicle-mediated transport	binding;identical protein binding;lipid binding;protein binding	cell junction;cell part;cell projection;cytoplasm;cytoplasmic part;cytoskeletal part;early endosome membrane;endosomal part;endosome membrane;intracellular non-membrane-bounded organelle;intracellular organelle;intracellular organelle part;intracellular part;macromolecular complex;membrane;non-membrane-bounded organelle;organelle;organelle membrane;organelle part;podosome;protein complex	Endocytosis	3.83289	1.0746	28.3775	Q62419	Q62420;Q62419;A0A3B2W7K0;A2ALV1;A2ALV3;Q8BXU5	Q62420	SH3G1_MOUSE	Sh3gl1	Sh3gl1	Endophilin-A2	103156	101081	105031	46704.9	50483.4	49718.1	Sh3gl1	13	ASQLVSEK; AVAEVLVR; DSLDIEVK; GQVKNPGYPQSEGLLGECMVR; IPDEELR; ITASSSFR; LDDDFKDMEK; LTMLNTVSK; NPGYPQSEGLLGECMVR; QNFIDPLQNLCDK; RLDFDYK; SMPPLDQPSCK; TIEYLQPNPASR
Q9CPY7;Q9CPY7-2	Q9CPY7;Q9CPY7-2	Q9CPY7	AMPL_MOUSE	Lap3	Lap3	Cytosol aminopeptidase	2.09161	0.000329686	1.06475	1.37386	2590.64	2911.26	2512.16	1190.92	1249.25	1391.36	11.3391	11.5074	11.2947	10.2179	10.2868	10.4423	+	Bin1_Cyto	Cluster -1626		aminopeptidase activity;binding;catalytic activity;cation binding;exopeptidase activity;hydrolase activity;ion binding;manganese ion binding;metal ion binding;metalloexopeptidase activity;metallopeptidase activity;peptidase activity;peptidase activity, acting on L-amino acid peptides;transition metal ion binding	adherens junction;anchoring junction;cell junction;cell part;cell-substrate adherens junction;cell-substrate junction;cytoplasm;cytoplasmic part;extracellular membrane-bounded organelle;extracellular organelle;extracellular region part;extracellular vesicular exosome;focal adhesion;Golgi apparatus part;intracellular membrane-bounded organelle;intracellular organelle;intracellular organelle part;i…	Arginine and proline metabolism;Glutathione metabolism	3.4819	1.06475	11.4801	Q9CPY7;Q9CPY7-2	Q9CPY7;Q9CPY7-2	Q9CPY7	AMPL_MOUSE	Lap3	Lap3	Cytosol aminopeptidase	2590.64	2911.26	2512.16	1190.92	1249.25	1391.36	Lap3	6	ASANMDLMR; EMLNISGPPLK; FAEIIEK; GVLFASGQNLAR; SAGACTAAAFLR; TIQVDNTDAEGR
Q9CYI4;Q9CYI4-2	Q9CYI4;Q9CYI4-2;A0A0R4J047;D3Z765	Q9CYI4	LUC7L_MOUSE	Luc7l	Luc7l	Putative RNA-binding protein Luc7-like 1	2.07254	0.0282236	1.06088	1.36917	1092.34	724.942	718.057	416.169	292.285	514.843	10.0932	9.50172	9.48795	8.70103	8.19123	9.00799	+	Bin1_Cyto	Cluster -1626	biological regulation;cellular component assembly;cellular component assembly at cellular level;cellular component organization;cellular component organization at cellular level;cellular component organization or biogenesis;cellular component organization or biogenesis at cellular level;cellular macromolecular complex assembly;cellular macromolecular complex subunit organization;cellular process;…	binding;identical protein binding;mRNA binding;nucleic acid binding;protein binding;protein domain specific binding;RNA binding;RS domain binding	cell part;intracellular membrane-bounded organelle;intracellular organelle;intracellular organelle part;intracellular part;macromolecular complex;membrane-bounded organelle;nuclear part;nucleus;organelle;organelle part;ribonucleoprotein complex;small nuclear ribonucleoprotein complex;U1 snRNP		1.54939	1.06088	3.41452	Q9CYI4;Q9CYI4-2	Q9CYI4;Q9CYI4-2;A0A0R4J047;D3Z765	Q9CYI4	LUC7L_MOUSE	Luc7l	Luc7l	Putative RNA-binding protein Luc7-like 1		724.942	718.057	416.169	292.285	514.843	Luc7l	1	AEQLGAEGNVDESQK
A2AQ25	A2AQ25;A2AQ25-2;A2AQ25-3;A2AQ25-4;A2AQ25-5;A2AQ25-6;A2AQ25-8;A2AQ25-9;D3Z781;E9QAU4	A2AQ25	SKT_MOUSE	Skt	Skt	Sickle tail protein	2.08588	0.000304843	1.06064	1.36889	59796.5	66556.9	69427.7	32974.1	28596.8	32289.1	15.8678	16.0223	16.0832	15.009	14.8036	14.9788	+	Bin1_Cyto	Cluster -1626	anatomical structure development;developmental process;embryonic skeletal system development;skeletal system development;system development		cell part;cytoplasm;intracellular part		3.51592	1.06064	11.7033	A2AQ25	A2AQ25;A2AQ25-2;A2AQ25-3;A2AQ25-4;A2AQ25-5;A2AQ25-6;A2AQ25-8;A2AQ25-9;D3Z781;E9QAU4	A2AQ25	SKT_MOUSE	Skt	Skt	Sickle tail protein	59796.5	66556.9	69427.7	32974.1	28596.8	32289.1	Skt	72	AAPTTSSSSSPPSPASPTSLNQGAR; ADTFTEENATPNK; AELEISNK; AELEISNKVK; AETQSQPHVLSAELLTPGVQGVRK; AGGDCKPTSPSLPASK; ALFVSAFPQQLTMK; ATAAEVLK; CEPNLPPSGDSR; CGMVDDQFESPK; CGMVDDQFESPKK; CSFMDVNPNSHAEQSR; DDSRNVYYELNDVR; DVEDGAFLLR; DVKPDEDMSSK; EAFLEHLK; EIGQQGQENADK; EILGMQPSEMDR; EILGMQPSEMDRK; FQSPPHAGK; GEFPTLQNK; GQDVQTVNIDGR; GQDVQTVNIDGRK; GSSTTPQTSR; GSSTTPQTSRMPVPMTSK; GTDASQAAQYVAMEK; HQEETAHAPG…
Q3TEG0	Q80TK0;Q3TEG0;F7CG54;A0A1D5RL96	Q80TK0	Q3TEG0_MOUSE	Btbd8	Btbd8	BTB/POZ domain-containing protein 8	2.0369	0.0334654	1.05758	1.36518	2183.35	1883.55	1980.18	969.855	739.116	1259.79	11.0923	10.8792	10.9514	9.92163	9.52966	10.299	+	Bin1_Cyto	Cluster -1626					1.4754	1.05758	4.58342	Q3TEG0	Q80TK0;Q3TEG0;F7CG54;A0A1D5RL96	Q80TK0	Q3TEG0_MOUSE	Btbd8	Btbd8	BTB/POZ domain-containing protein 8	2183.35	1883.55	1980.18	969.855	739.116	1259.79	Btbd8	5	CATVTSAVSSK; DSTCPASVGPSSR; GANNAVFSGNVQK; GSQQLFPENEEVISK; NESFLLNSR
P35761-2	P35761;P35761-2;Q3TPW2;A0A087WPS8	P35761	TTK_MOUSE	Ttk	Ttk	Isoform 2 of Dual specificity protein kinase TTK	2.08217	0.00127826	1.05516	1.36224	15709.6	13200.2	14978.6	7069.31	6702.98	7305.87	13.9394	13.6883	13.8706	12.7874	12.7106	12.8348	+	Bin1_Cyto	Cluster -1626	biological regulation;cell cycle checkpoint;cell cycle process;cellular process;chromosome separation;mitotic cell cycle checkpoint;regulation of biological process;regulation of cell cycle;regulation of cell cycle arrest;regulation of cell cycle process;regulation of cellular process;regulation of mitotic cell cycle	adenyl nucleotide binding;adenyl ribonucleotide binding;ATP binding;binding;catalytic activity;kinase activity;nucleotide binding;phosphotransferase activity, alcohol group as acceptor;protein kinase activity;protein serine/threonine kinase activity;protein serine/threonine/tyrosine kinase activity;protein tyrosine kinase activity;purine nucleotide binding;purine ribonucleoside triphosphate bindi…	cell part;membrane		2.89338	1.05516	12.6819	P35761-2	P35761;P35761-2;Q3TPW2;A0A087WPS8	P35761	TTK_MOUSE	Ttk	Ttk	Isoform 2 of Dual specificity protein kinase TTK	15709.6	13200.2	14978.6	7069.31	6702.98	7305.87	Ttk	21	ADKESPPISVPK; DLRDVLK; DSLVSNEK; DSQVGTVNYMAPEAIR; ESPPISVPK; GLKPIQTIYLK; GSDSYELR; INEDCTDELSLSK; NKINEDCTDELSLSK; NSSPLNDDLLNK; SACETPSSSSLDDYMK; SEQLLHK; SINPWER; SSELMSDLIALK; TDSSAVTQLTTR; TDSSAVTQLTTRK; TLYERYNCGEGQDSSSSK; VFQVLNEK; VPVNLLNSPDFYVK; YGQNESFAR; YSQAIEVLPPDK
Q3U2C5	Q3U2C5;Q3U2C5-2;A0A0A6YWR9	Q3U2C5	RN149_MOUSE	Rnf149	Rnf149	E3 ubiquitin-protein ligase RNF149	2.08329	0.00250237	1.05492	1.36196	3671.34	2780	3142.71	1351.19	1637.84	1616.2	11.8421	11.4409	11.6178	10.4	10.6776	10.6584	+	Bin1_Cyto	Cluster -1626	biological regulation;cellular process;cellular response to chemical stimulus;cellular response to drug;cellular response to stimulus;negative regulation of biological process;negative regulation of cell communication;negative regulation of cellular process;negative regulation of intracellular protein kinase cascade;negative regulation of MAPKKK cascade;negative regulation of response to stimulus…	binding;catalytic activity;cation binding;ion binding;ligase activity;metal ion binding;transition metal ion binding;zinc ion binding	cell part;extracellular membrane-bounded organelle;extracellular organelle;extracellular region part;extracellular vesicular exosome;integral to membrane;intrinsic to membrane;membrane;membrane part;membrane-bounded organelle;membrane-bounded vesicle;organelle;vesicle		2.60165	1.05492	7.19677	Q3U2C5	Q3U2C5;Q3U2C5-2;A0A0A6YWR9	Q3U2C5	RN149_MOUSE	Rnf149	Rnf149	E3 ubiquitin-protein ligase RNF149	3671.34	2780	3142.71	1351.19	1637.84	1616.2	Rnf149	5	APAPAEGCAPDTR; EDAGEDTALLGAGR; FGESSLREER; QGLVGVPR; VIGQLPLHTVK
Q8BRH4	Q8BRH4;F8WI37	Q8BRH4	KMT2C_MOUSE	Kmt2c	Kmt2c	Histone-lysine N-methyltransferase 2C	2.07083	0.00101542	1.04738	1.35283	1472.37	1668.1	1795.78	824.414	736.606	822.685	10.5239	10.704	10.8104	9.68723	9.52475	9.6842	+	Bin1_Cyto	Cluster -1626	biological regulation;biosynthetic process;cellular biosynthetic process;cellular component organization;cellular component organization at cellular level;cellular component organization or biogenesis;cellular component organization or biogenesis at cellular level;cellular macromolecule biosynthetic process;cellular macromolecule metabolic process;cellular metabolic process;cellular nitrogen comp…	binding;catalytic activity;cation binding;DNA binding;histone methyltransferase activity;histone methyltransferase activity (H3-K4 specific);histone-lysine N-methyltransferase activity;ion binding;lysine N-methyltransferase activity;metal ion binding;methyltransferase activity;N-methyltransferase activity;nucleic acid binding;protein methyltransferase activity;protein-lysine N-methyltransferase a…	cell part;histone methyltransferase complex;intracellular membrane-bounded organelle;intracellular organelle;intracellular organelle part;intracellular part;macromolecular complex;membrane-bounded organelle;methyltransferase complex;nuclear part;nucleoplasm part;nucleus;organelle;organelle part;protein complex		2.99335	1.04738	10.5431	Q8BRH4	Q8BRH4;F8WI37	Q8BRH4	KMT2C_MOUSE	Kmt2c	Kmt2c	Histone-lysine N-methyltransferase 2C	1472.37	1668.1	1795.78	824.414	736.606	822.685	Kmt2c	9	AGVLVSHEVAR; ALFPVGYEASR; DLTFVNK; GEELCYDYK; ILEPVACVR; MANGFATTEELAGK; MLVCDTCDK; MVTDGAILGK; TALLTTDQDMLEK
P28575	P28575	P28575	IPP_MOUSE	Ipp	Ipp	Actin-binding protein IPP	2.07709	0.026982	1.04494	1.34987	1080.3	1766.72	1737.41	665.816	934.701	606.624	10.0772	10.7869	10.7627	9.37898	9.86836	9.24466	+	Bin1_Cyto	Cluster -1626			cell part;cytoplasm;cytoskeleton;intracellular non-membrane-bounded organelle;intracellular organelle;intracellular part;non-membrane-bounded organelle;organelle		1.56893	1.04494	3.48245	P28575	P28575	P28575	IPP_MOUSE	Ipp	Ipp	Actin-binding protein IPP				665.816	934.701	606.624	Ipp	1	VALQTLLK
Q3TTA7	Q3TTA7;B9EKI5	Q3TTA7	CBLB_MOUSE	Cblb	Cblb	E3 ubiquitin-protein ligase CBL-B	2.05199	0.00199574	1.0412	1.34535	1572.35	1658.8	1789.69	713.613	888.576	844.622	10.6187	10.6959	10.8055	9.479	9.79535	9.72216	+	Bin1_Cyto	Cluster -1626	biological regulation;cell activation;cell surface receptor linked signaling pathway;cellular process;cellular response to stimulus;immune response;immune system process;intracellular signal transduction;leukocyte activation;lymphocyte activation;negative regulation of alpha-beta T cell activation;negative regulation of alpha-beta T cell proliferation;negative regulation of antigen receptor-media…	acid-amino acid ligase activity;binding;calcium ion binding;catalytic activity;cation binding;ion binding;ligase activity;ligase activity, forming carbon-nitrogen bonds;metal ion binding;molecular transducer activity;signal transducer activity;small conjugating protein ligase activity;transition metal ion binding;ubiquitin-protein ligase activity;zinc ion binding	cell part;cytoplasm;intracellular organelle part;intracellular part;nuclear part;nucleoplasm;organelle part	Bacterial invasion of epithelial cells;Chronic myeloid leukemia;Endocytosis;ErbB signaling pathway;Insulin signaling pathway;Jak-STAT signaling pathway;Pathways in cancer;T cell receptor signaling pathway;Ubiquitin mediated proteolysis	2.6999	1.0412	9.47371	Q3TTA7	Q3TTA7;B9EKI5	Q3TTA7	CBLB_MOUSE	Cblb	Cblb	E3 ubiquitin-protein ligase CBL-B	1572.35	1658.8	1789.69	713.613	888.576	844.622	Cblb	4	DAFGTNQVMGCR; EGFYLYPDGR; IYIDSLMK; LAQLSENEYFK
Q9WUX5;Q9WUX5-2	Q9WUX5;Q9WUX5-2;D3YUG8;G5E8V5	Q9WUX5	IRAG1_MOUSE	Irag1	Irag1	Inositol 1,4,5-triphosphate receptor associated 1	2.10725	0.0436986	1.04032	1.34429	4509.47	2312.24	3190.19	1934.45	1325.33	1491.38	12.1387	11.1751	11.6394	10.9177	10.3721	10.5424	+	Bin1_Cyto	Cluster -1626	biological regulation;cellular process;cellular response to stimulus;cGMP-mediated signaling;cyclic-nucleotide-mediated signaling;intracellular signal transduction;multicellular organismal process;muscle system process;negative regulation of biological process;negative regulation of multicellular organismal process;negative regulation of muscle contraction;negative regulation of smooth muscle con…		cell part;cytoplasmic part;endoplasmic reticulum;integral to membrane;intracellular membrane-bounded organelle;intracellular organelle;intracellular part;intrinsic to membrane;membrane part;membrane-bounded organelle;organelle;perinuclear region of cytoplasm;sarcoplasmic reticulum	Vascular smooth muscle contraction	1.35953	1.04032	3.23536	Q9WUX5;Q9WUX5-2	Q9WUX5;Q9WUX5-2;D3YUG8;G5E8V5	Q9WUX5	IRAG1_MOUSE	Irag1	Irag1	Inositol 1,4,5-triphosphate receptor associated 1	4509.47	2312.24	3190.19	1934.45	1325.33	1491.38	Irag1	4	AEVVGAVR; DFQIQVQPVR; GVSPELAPAAEEEESK; NLALLEEAK
Q925J9;Q925J9-4	Q925J9;Q925J9-2;Q925J9-3;Q925J9-4;B1AQH6	Q925J9	MED1_MOUSE	Med1	Med1	Mediator of RNA polymerase II transcription subunit 1	2.0503	0.00131216	1.0376	1.34099	3177.46	3088.54	3195.99	1514.5	1646.08	1454.36	11.6337	11.5927	11.642	10.5646	10.6848	10.5062	+	Bin1_Cyto	Cluster -1626	alcohol metabolic process;amine metabolic process;anatomical structure development;anatomical structure formation involved in morphogenesis;anatomical structure morphogenesis;androgen biosynthetic process;androgen metabolic process;androgen receptor signaling pathway;angiogenesis;appendage morphogenesis;benzene-containing compound metabolic process;biological regulation;biosynthetic process;body …	binding;chromatin binding;chromatin DNA binding;core promoter binding;core promoter proximal region DNA binding;core promoter proximal region sequence-specific DNA binding;DNA binding;estrogen receptor binding;hormone receptor binding;LBD domain binding;ligand-dependent nuclear receptor binding;ligand-dependent nuclear receptor transcription coactivator activity;nuclear hormone receptor binding;n…	cell part;chromatin;chromosomal part;intracellular membrane-bounded organelle;intracellular non-membrane-bounded organelle;intracellular organelle;intracellular organelle part;intracellular part;macromolecular complex;mediator complex;membrane;membrane-bounded organelle;non-membrane-bounded organelle;nuclear part;nucleolus;nucleoplasm;nucleoplasm part;nucleus;organelle;organelle part;protein comp…		2.88201	1.0376	18.9508	Q925J9;Q925J9-4	Q925J9;Q925J9-2;Q925J9-3;Q925J9-4;B1AQH6	Q925J9	MED1_MOUSE	Med1	Med1	Mediator of RNA polymerase II transcription subunit 1	3177.46	3088.54	3195.99	1514.5	1646.08	1454.36	Med1	7	ATNAAPLDK; CMSIPVTMR; DAPLPDGQSLQGTLVSK; ITIQIPK; MEMCSGSNK; TASPIILHEK; YYASPSDLLDDK
D3YW09;G3UVU2	D3YW09;G3UVU2	D3YW09	D3YW09_MOUSE;G3UVU2_MOUSE	Sf3a2	Sf3a2	Splicing factor 3A subunit 2	2.04345	0.00627083	1.03195	1.33416	8982.12	8884.24	6714.36	3972.15	4700.06	3356.81	13.1328	13.117	12.713	11.9557	12.1985	11.7129	+	Bin1_Cyto	Cluster -1626	cellular macromolecule metabolic process;cellular metabolic process;cellular nitrogen compound metabolic process;cellular process;macromolecule metabolic process;metabolic process;mRNA metabolic process;mRNA processing;nitrogen compound metabolic process;nuclear mRNA splicing, via spliceosome;nucleic acid metabolic process;nucleobase-containing compound metabolic process;primary metabolic process…	binding;cation binding;ion binding;metal ion binding;nucleic acid binding;transition metal ion binding;zinc ion binding	catalytic step 2 spliceosome;cell part;intracellular membrane-bounded organelle;intracellular organelle;intracellular organelle part;intracellular part;macromolecular complex;membrane-bounded organelle;nuclear part;nucleus;organelle;organelle part;ribonucleoprotein complex;spliceosomal complex	Spliceosome	2.20267	1.03195	5.25782	D3YW09;G3UVU2	D3YW09;G3UVU2	D3YW09	D3YW09_MOUSE;G3UVU2_MOUSE	Sf3a2	Sf3a2	Splicing factor 3A subunit 2	8982.12	8884.24	6714.36	3972.15	4700.06	3356.81	Sf3a2	6	EAPAQPAPEK; EAPAQPAPEKVK; FMSAYEQR; LCLTLHNNEGSYLAHTQGK; NHLGSYECK; QLALETIDINKDPYFMK
Q8C263	Q8C263	Q8C263	SKA3_MOUSE	Ska3	Ska3	Spindle and kinetochore-associated protein 3	2.03526	0.00217304	1.02941	1.33107	17423.2	15752.6	16135.4	7938.93	7281.41	9008.16	14.0887	13.9433	13.9779	12.9547	12.83	13.137	+	Bin1_Cyto	Cluster -1626	biological regulation;cell cycle phase;cell cycle process;cell division;cellular component organization;cellular component organization at cellular level;cellular component organization or biogenesis;cellular component organization or biogenesis at cellular level;cellular process;chromosome segregation;mitosis;nuclear division;organelle fission;organelle organization;regulation of biological proc…		cell part;chromosomal part;condensed chromosome outer kinetochore;cytoplasm;cytoskeletal part;intracellular organelle part;intracellular part;macromolecular complex;microtubule;organelle part;protein complex;spindle microtubule		2.66293	1.02941	10.3616	Q8C263	Q8C263	Q8C263	SKA3_MOUSE	Ska3	Ska3	Spindle and kinetochore-associated protein 3	17423.2	15752.6	16135.4	7938.93	7281.41	9008.16	Ska3	12	ALDGEDSDFEDSPGR; DNVNALLDEAR; EDSGCEHRVNNSTPELAVCK; GAANKENW; GLATTLDSETAR; HSSNLASPLDVK; IPSTMDR; LRGLATTLDSETAR; MDDFECETPK; VAETPPAKDPSVQVLK; VNNSTPELAVCK; YIISQVPANPPQTAASLK
P26443	P26443;contam_sp|P00366|DHE3_BOVIN	P26443	DHE3_MOUSE	Glud1	Glud1	Glutamate dehydrogenase 1, mitochondrial	2.04534	0.00464387	1.02683	1.32795	12527.8	15719.3	14208.3	7217.42	6738.4	6801.3	13.6128	13.9402	13.7944	12.8173	12.7182	12.7316	+	Bin1_Cyto	Cluster -1626	amine biosynthetic process;amine catabolic process;amine metabolic process;behavior;biological regulation;biosynthetic process;carboxylic acid biosynthetic process;carboxylic acid catabolic process;carboxylic acid metabolic process;catabolic process;cellular amine metabolic process;cellular amino acid biosynthetic process;cellular amino acid catabolic process;cellular amino acid metabolic process…	adenyl nucleotide binding;adenyl ribonucleotide binding;ADP binding;amine binding;amino acid binding;ATP binding;binding;carboxylic acid binding;catalytic activity;coenzyme binding;cofactor binding;glutamate dehydrogenase (NAD+) activity;glutamate dehydrogenase [NAD(P)+] activity;GTP binding;guanyl nucleotide binding;guanyl ribonucleotide binding;leucine binding;NAD binding;NAD+ binding;nucleotid…	cell part;cytoplasm;cytoplasmic part;intracellular membrane-bounded organelle;intracellular organelle;intracellular organelle lumen;intracellular organelle part;intracellular part;membrane;membrane-bounded organelle;membrane-enclosed lumen;mitochondrial inner membrane;mitochondrial matrix;mitochondrial membrane;mitochondrial part;mitochondrion;organelle;organelle inner membrane;organelle lumen;or…	Alanine, aspartate and glutamate metabolism;Arginine and proline metabolism;D-Glutamine and D-glutamate metabolism;Nitrogen metabolism;Proximal tubule bicarbonate reclamation	2.33312	1.02683	10.3037	P26443	P26443;contam_sp|P00366|DHE3_BOVIN	P26443	DHE3_MOUSE	Glud1	Glud1	Glutamate dehydrogenase 1, mitochondrial	12527.8	15719.3	14208.3	7217.42	6738.4	6801.3	Glud1	12	ALASLMTYK; CAVVDVPFGGAK; DDGSWEVIEGYR; DIVHSGLAYTMER; FTMELAK; HGGTIPVVPTAEFQDR; IIAEGANGPTTPEADK; MVEGFFDR; NYTDNELEK; TAAYVNAIEK; YNLGLDLR; YSTDVSVDEVK
O70405	O70405;Q6PB82;A0A0G2JFU2;A0A0R4J0B3	O70405	ULK1_MOUSE	Ulk1	Ulk1	Serine/threonine-protein kinase ULK1	2.03439	0.0220809	1.02383	1.32431	2364.75	3505.55	2288.03	1643.68	1348.77	1017.75	11.2075	11.7754	11.1599	10.6827	10.3974	9.99117	+	Bin1_Cyto	Cluster -1626	anatomical structure morphogenesis;autophagic vacuole assembly;axon extension;axonogenesis;biological regulation;cell communication;cell differentiation;cell differentiation in hindbrain;cell growth;cell migration;cell migration in hindbrain;cell motility;cell part morphogenesis;cell projection morphogenesis;cell projection organization;cellular component assembly;cellular component assembly at c…	adenyl nucleotide binding;adenyl ribonucleotide binding;ATP binding;binding;catalytic activity;enzyme binding;GTPase binding;heat shock protein binding;Hsp90 protein binding;kinase activity;kinase binding;nucleotide binding;phosphotransferase activity, alcohol group as acceptor;protein binding;protein complex binding;protein kinase activity;protein kinase binding;protein serine/threonine kinase a…	Atg1p signaling complex;autophagic vacuole;cell body;cell part;cell projection;cytoplasm;cytoplasmic part;cytoplasmic vesicle membrane;cytoplasmic vesicle part;cytosol;intracellular membrane-bounded organelle;intracellular organelle;intracellular organelle part;intracellular part;macromolecular complex;membrane;membrane-bounded organelle;neuron projection;neuronal cell body;organelle;organelle me…	mTOR signaling pathway;Regulation of autophagy	1.65598	1.02383	3.63445	O70405	O70405;Q6PB82;A0A0G2JFU2;A0A0R4J0B3	O70405	ULK1_MOUSE	Ulk1	Ulk1	Serine/threonine-protein kinase ULK1		3505.55	2288.03	1643.68	1348.77	1017.75	Ulk1	3	ASVVSCQGLSLR; IADFGFAR; ITDLLLK
Q8R313	Q8R313;A0A5F8MPW8;Q3U9D6;A0A5F8MP92	Q8R313	EXOC6_MOUSE	Exoc6	Exoc6	Exocyst complex component 6	2.04262	0.00529805	1.02332	1.3237	10133.8	7813.99	9585.58	4784.32	4440.18	4254.93	13.3069	12.9318	13.2267	12.2241	12.1164	12.0549	+	Bin1_Cyto	Cluster -1626	cell differentiation;cellular developmental process;cellular process;developmental process;erythrocyte differentiation;establishment of localization;establishment of protein localization;membrane docking;myeloid cell differentiation;protein transport;transport;vesicle docking;vesicle docking involved in exocytosis		cell cortex part;cell part;cytoplasmic part;exocyst;intracellular part;macromolecular complex;membrane;plasma membrane;protein complex		2.27588	1.02332	8.23418	Q8R313	Q8R313;A0A5F8MPW8;Q3U9D6;A0A5F8MP92	Q8R313	EXOC6_MOUSE	Exoc6	Exoc6	Exocyst complex component 6	10133.8	7813.99	9585.58	4784.32	4440.18	4254.93	Exoc6	9	FCQLMMETLPK; FPFQDPDLEK; GLVTGMSQHT; LDACIRNHDK; LYGLSTFK; SFSVALQK; SSTEIDDMLR; STNLLLTR; SVYDDQPNAHK
Q8R5A3	Q8R5A3;F2Z4B7;F2Z3U3;G5E867;S4R2K5	Q8R5A3	AB1IP_MOUSE	Apbb1ip	Apbb1ip	Amyloid beta A4 precursor protein-binding family B member 1-interacting protein	2.03477	0.00056642	1.02293	1.32323	31236.7	36752.9	33592.9	17097	17158.5	15667.7	14.931	15.1656	15.0359	14.0615	14.0666	13.9355	+	Bin1_Cyto	Cluster -1626	biological regulation;cell activation;cell activation involved in immune response;cellular process;cellular response to stimulus;immune effector process;immune system process;leukocyte activation;leukocyte activation involved in immune response;lymphocyte activation;lymphocyte activation involved in immune response;positive regulation of biological process;positive regulation of cell adhesion;pos…		adherens junction;anchoring junction;cell junction;cell part;cell projection;cell-substrate adherens junction;cell-substrate junction;cytoplasmic part;cytoskeleton;cytosol;focal adhesion;intracellular non-membrane-bounded organelle;intracellular organelle;intracellular part;lamellipodium;macromolecular complex;membrane;membrane part;non-membrane-bounded organelle;organelle;plasma membrane;plasma …		3.24686	1.02293	12.7447	Q8R5A3	Q8R5A3;F2Z4B7;F2Z3U3;G5E867;S4R2K5	Q8R5A3	AB1IP_MOUSE	Apbb1ip	Apbb1ip	Amyloid beta A4 precursor protein-binding family B member 1-interacting protein	31236.7	36752.9	33592.9	17097	17158.5	15667.7	Apbb1ip	11	ASGIYYVPK; ASGIYYVPKGK; DVLDNLFEK; NPQNFYLDNK; SLMVDER; SSDTCGSPALPSK; TLYDNYQR; VHMDDSSTK; VLFLEKEER; YKAPTDHCFVLK; YLCCDDAR
Q8CBQ5	Q8CBQ5;Q8CBQ5-2;A0A0G2JEK1	Q8CBQ5	P4K2B_MOUSE	Pi4k2b	Pi4k2b	Phosphatidylinositol 4-kinase type 2-beta	2.0598	0.0236967	1.02145	1.32143	5577.67	3293.71	4202.9	2227.36	1744.75	2375.23	12.4454	11.6855	12.0372	11.1211	10.7688	11.2139	+	Bin1_Cyto	Cluster -1626		1-phosphatidylinositol 4-kinase activity;adenyl nucleotide binding;adenyl ribonucleotide binding;ATP binding;binding;catalytic activity;inositol or phosphatidylinositol kinase activity;kinase activity;lipid kinase activity;nucleotide binding;phosphatidylinositol kinase activity;phosphotransferase activity, alcohol group as acceptor;purine nucleotide binding;purine ribonucleoside triphosphate bind…	cell part;cytoplasm;intracellular part;membrane	Inositol phosphate metabolism;Phosphatidylinositol signaling system	1.62531	1.02145	3.95823	Q8CBQ5	Q8CBQ5;Q8CBQ5-2;A0A0G2JEK1	Q8CBQ5	P4K2B_MOUSE	Pi4k2b	Pi4k2b	Phosphatidylinositol 4-kinase type 2-beta	5577.67	3293.71	4202.9	2227.36	1744.75	2375.23	Pi4k2b	7	AAFENQMSVMR; GQILNLTQALR; IESEESNWIDNK; ISQGSSGSYFVK; LNLGIVPK; SEEPYGQLNPK; VAWAQPR
Q3TMW1	Q3TMW1	Q3TMW1	C102A_MOUSE	Ccdc102a	Ccdc102a	Coiled-coil domain-containing protein 102A	2.03709	0.00421111	1.02027	1.32002	20307.4	23636.6	26251.6	11174	11006.4	12278.4	14.3097	14.5287	14.6801	13.4479	13.4261	13.5838	+	Bin1_Cyto	Cluster -1626					2.3756	1.02027	8.62391	Q3TMW1	Q3TMW1	Q3TMW1	C102A_MOUSE	Ccdc102a	Ccdc102a	Coiled-coil domain-containing protein 102A	20307.4	23636.6	26251.6	11174	11006.4	12278.4	Ccdc102a	27	AQVGDLEEALAR; ASQAALFEK; ELAQAEDELDEAHNQAR; ELAQAEDELDEAHNQARK; ERQEAQGECEAR; ETHQDELGR; KELAQAEDELDEAHNQAR; LAESPQLSK; LEGELSQWK; LEGELSQWKIK; LQAENAAEWGR; LQAENAAEWGRR; LRAQVGDLEEALAR; LRVEELK; MAELRGEMER; MSEDLEDELGAR; NKELADLK; NRLPWEDTASTEEDASK; QNASALDCDLR; QQQNAPLFGK; RQNASALDCDLR; RQQQNAPLFGK; RVEQHETEVK; SRPEEPEGCWDACSVAAGGPR; SSLLTILGSPSPER; VAELAHANR; YEELSKTK
A6H630	A6H630;A6H630-2;A6H630-3;A6H630-4	A6H630	ARMT1_MOUSE	Armt1	Armt1	Damage-control phosphatase ARMT1	2.02326	0.0397771	1.01441	1.31291	1360.04	1342.25	814.694	613.935	413.291	711.053	10.4094	10.3904	9.67011	9.26194	8.69101	9.47381	+	Bin1_Cyto	Cluster -1626	biological regulation;cellular macromolecule metabolic process;cellular metabolic process;cellular process;cellular protein metabolic process;cellular response to stimulus;cellular response to stress;macromolecule metabolic process;macromolecule methylation;macromolecule modification;metabolic process;methylation;one-carbon metabolic process;primary metabolic process;protein alkylation;protein me…	carboxyl-O-methyltransferase activity;catalytic activity;methyltransferase activity;O-methyltransferase activity;protein carboxyl O-methyltransferase activity;protein methyltransferase activity;S-adenosylmethionine-dependent methyltransferase activity;transferase activity;transferase activity, transferring one-carbon groups			1.40037	1.01441	3.00629	A6H630	A6H630;A6H630-2;A6H630-3;A6H630-4	A6H630	ARMT1_MOUSE	Armt1	Armt1	Damage-control phosphatase ARMT1	1360.04	1342.25	814.694	613.935	413.291	711.053	Armt1	2	CDLSLSGGESSSQK; SLLNEGDGEPR
E9PWE8	E9PWE8	E9PWE8	E9PWE8_MOUSE	Dpysl3	Dpysl3	Dihydropyrimidinase-related protein 3	2.01709	0.000238603	1.01335	1.31163	33607.9	31867.7	30400.6	17108	15057.5	15366.5	15.0365	14.9598	14.8918	14.0624	13.8782	13.9075	+	Bin1_Cyto	Cluster -1626	actin cytoskeleton organization;actin filament bundle assembly;actin filament organization;actin filament-based process;anatomical structure development;biological regulation;cellular component assembly;cellular component assembly at cellular level;cellular component organization;cellular component organization at cellular level;cellular component organization or biogenesis;cellular component org…	catalytic activity;hydrolase activity;hydrolase activity, acting on carbon-nitrogen (but not peptide) bonds	cell part;cytoplasm;intracellular part		3.62232	1.01335	14.3136	E9PWE8	E9PWE8	E9PWE8	E9PWE8_MOUSE	Dpysl3	Dpysl3	Dihydropyrimidinase-related protein 3	33607.9	31867.7	30400.6	17108	15057.5	15366.5	Dpysl3	27	AIGKDNFTAIPEGTNGVEER; AITVASQTNCPLYVTK; DNFTAIPEGTNGVEER; EVLQNLGPK; EVLQNLGPKDK; FIPCSPFSDYVYK; GAGNRPGMEVDAR; GAPLVVICQGK; GMTTVDDFFQGTK; GMYDGPVFDLTTTPK; IFNLYPR; IFNLYPRK; IMLEDGNLHVTQGAGR; MADLHAVPR; MDENQFVAVTSTNAAK; MSVIWDK; NLHQSGFSLSGTQVDEGVR; NLHQSGFSLSGTQVDEGVRSASK; QEVQSLSK; QEVQSLSKEK; QIGDNLIVPGGVK; RIVAPPGGR; SAADLISQAR; SAADLISQARK; SDRLLIK; TLDFDALSVGQR; YGGMFCNVEGAFESK
Q91XQ6	Q91XQ6;A0A2I3BPV6;A0A2I3BQX5	Q91XQ6	LAP4B_MOUSE	Laptm4b	Laptm4b	Lysosomal-associated transmembrane protein 4B	2.04197	0.0174237	1.01286	1.31104	4683.01	6438.27	4075.25	2190.41	2364.67	2887.02	12.1932	12.6525	11.9927	11.097	11.2074	11.4954	+	Bin1_Cyto	Cluster -1626	establishment of localization;transport		cell part;endomembrane system;integral to membrane;intrinsic to membrane;membrane part	Lysosome	1.75886	1.01286	4.43164	Q91XQ6	Q91XQ6;A0A2I3BPV6;A0A2I3BQX5	Q91XQ6	LAP4B_MOUSE	Laptm4b	Laptm4b	Lysosomal-associated transmembrane protein 4B	4683.01	6438.27	4075.25	2190.41	2364.67	2887.02	Laptm4b	1	MVAPWTR
Q9CZN7;Q9CZN7-2	Q9CZN7;Q9CZN7-2	Q9CZN7	GLYM_MOUSE	Shmt2	Shmt2	Serine hydroxymethyltransferase, mitochondrial	2.01562	0.000690273	1.01087	1.30863	27423.3	31560.7	32635.5	16161.9	15615.8	13677.1	14.7431	14.9458	14.9942	13.9803	13.9307	13.7395	+	Bin1_Cyto	Cluster -1626	amine biosynthetic process;amine metabolic process;biological regulation;biosynthetic process;carboxylic acid biosynthetic process;carboxylic acid metabolic process;cellular amine metabolic process;cellular amino acid biosynthetic process;cellular amino acid metabolic process;cellular aromatic compound metabolic process;cellular biosynthetic process;cellular component assembly;cellular component …	aldehyde-lyase activity;amine binding;amino acid binding;binding;carbon-carbon lyase activity;carboxylic acid binding;catalytic activity;chromatin binding;cofactor binding;glycine hydroxymethyltransferase activity;hydroxymethyl-, formyl- and related transferase activity;L-allo-threonine aldolase activity;lyase activity;pyridoxal phosphate binding;threonine aldolase activity;transferase activity;t…	cell part;cytoplasmic part;cytoskeleton;extracellular membrane-bounded organelle;extracellular organelle;extracellular region part;extracellular vesicular exosome;intracellular membrane-bounded organelle;intracellular non-membrane-bounded organelle;intracellular organelle;intracellular organelle lumen;intracellular organelle part;intracellular part;membrane;membrane-bounded organelle;membrane-bou…	Cyanoamino acid metabolism;Glycine, serine and threonine metabolism;Methane metabolism;One carbon pool by folate	3.16098	1.01087	9.50738	Q9CZN7;Q9CZN7-2	Q9CZN7;Q9CZN7-2	Q9CZN7	GLYM_MOUSE	Shmt2	Shmt2	Serine hydroxymethyltransferase, mitochondrial	27423.3	31560.7	32635.5	16161.9	15615.8	13677.1	Shmt2	18	AALEALGSCLNNK; EIPYTFEDR; EVCDEVR; EYSLQVLR; GFPMPGFDER; LGAPALTSR; LIIAGTSAYAR; NAQAMADALLK; NAQAMADALLKR; QACTPMFR; QQVEQFAR; SAITPGGLR; SFLLKDPETSQR; SGLIFYR; VLELVSITANK; VSFSLLR; YADVVTTTTHK; YSEGYPGK
Q8BPM2;Q8BPM2-2	Q8BPM2;Q8BPM2-2;E9PX30;E9Q1T3	Q8BPM2	M4K5_MOUSE	Map4k5	Map4k5	Mitogen-activated protein kinase kinase kinase kinase 5	2.01493	2.5059e-05	1.01055	1.30825	3063.87	3185.4	2940.82	1486.7	1492.22	1582.07	11.5811	11.6373	11.522	10.5379	10.5432	10.6276	+	Bin1_Cyto	Cluster -1626	activation of MAPKKK activity;activation of protein kinase activity;biological regulation;cellular macromolecule metabolic process;cellular metabolic process;cellular process;cellular protein metabolic process;cellular response to stimulus;cellular response to stress;intracellular protein kinase cascade;intracellular signal transduction;macromolecule metabolic process;macromolecule modification;M…	adenyl nucleotide binding;adenyl ribonucleotide binding;ATP binding;binding;catalytic activity;kinase activity;MAP kinase kinase kinase kinase activity;molecular transducer activity;nucleotide binding;phosphotransferase activity, alcohol group as acceptor;protein kinase activity;protein serine/threonine kinase activity;purine nucleotide binding;purine ribonucleoside triphosphate binding;purine ri…	cell part;cytoplasm;intracellular part;membrane;plasma membrane		4.60104	1.01055	22.8779	Q8BPM2;Q8BPM2-2	Q8BPM2;Q8BPM2-2;E9PX30;E9Q1T3	Q8BPM2	M4K5_MOUSE	Map4k5	Map4k5	Mitogen-activated protein kinase kinase kinase kinase 5	3063.87	3185.4	2940.82	1486.7	1492.22	1582.07	Map4k5	4	LLTHTFVGQPGLSR; SDEVTQEISDETR; VFDGCPLK; VLMGACFSK
Q8VDU0	Q8VDU0	Q8VDU0	GPSM2_MOUSE	Gpsm2	Gpsm2	G-protein-signaling modulator 2	2.01776	0.0229281	1.00937	1.30681	1164.24	786.307	1236.81	398.212	610.491	570.946	10.1852	9.61895	10.2724	8.63739	9.25383	9.15721	+	Bin1_Cyto	Cluster -1626	cell cycle process;cell differentiation;cellular component organization;cellular component organization at cellular level;cellular component organization or biogenesis;cellular component organization or biogenesis at cellular level;cellular developmental process;cellular process;cytoskeleton organization;developmental process;epithelial cell differentiation;establishment of localization;establish…	binding;enzyme regulator activity;GTPase regulator activity;identical protein binding;nucleoside-triphosphatase regulator activity;protein binding	apical part of cell;cell cortex;cell part;cytoplasm;cytoplasmic part;intracellular part		1.63963	1.00937	3.60034	Q8VDU0	Q8VDU0	Q8VDU0	GPSM2_MOUSE	Gpsm2	Gpsm2	G-protein-signaling modulator 2		786.307		398.212	610.491	570.946	Gpsm2	1	ALYNLGNVYHAK
Q8BWW9	Q8BWW9;Q8BWW9-2;Q8BWW9-3;G3UXH4;G3UZM9	Q8BWW9	PKN2_MOUSE	Pkn2	Pkn2	Serine/threonine-protein kinase N2	2.01932	0.00411102	1.00884	1.30617	74056.7	91378.2	78755.6	38916	40137.8	41873.3	16.1763	16.4796	16.2651	15.2481	15.2927	15.3537	+	Bin1_Cyto	Cluster -1626	ameboidal cell migration;apical junction assembly;apoptosis;biological adhesion;biological regulation;biosynthetic process;cell adhesion;cell cycle;cell death;cell division;cell junction assembly;cell junction organization;cell migration;cell motility;cell-cell junction assembly;cell-cell junction organization;cellular biosynthetic process;cellular component assembly;cellular component assembly a…	adenyl nucleotide binding;adenyl ribonucleotide binding;ATP binding;binding;catalytic activity;enzyme binding;histone deacetylase binding;kinase activity;nucleotide binding;phosphotransferase activity, alcohol group as acceptor;protein binding;protein kinase activity;protein kinase C activity;protein serine/threonine kinase activity;purine nucleotide binding;purine ribonucleoside triphosphate bin…	apical junction complex;cell division site part;cell junction;cell part;cell projection;cell-cell junction;centrosome;cleavage furrow;cytoplasm;cytoplasmic part;cytoskeletal part;cytoskeleton;intermediate filament cytoskeleton;intracellular membrane-bounded organelle;intracellular non-membrane-bounded organelle;intracellular organelle;intracellular organelle part;intracellular part;lamellipodium;…		2.38605	1.00884	10.6112	Q8BWW9	Q8BWW9;Q8BWW9-2;Q8BWW9-3;G3UXH4;G3UZM9	Q8BWW9	PKN2_MOUSE	Pkn2	Pkn2	Serine/threonine-protein kinase N2	74056.7	91378.2	78755.6	38916	40137.8	41873.3	Pkn2	39	ALSEAQAR; ALSEAQARFNESSQK; ASSLGETDESSELR; ATSVALPGWSPSDNR; CCAVLGR; DEVDSLMCEK; EGMGYGDR; FLSTEAISIMR; FTLELDR; GEILLTELQGDSR; HTNEMFAIK; IADFGLCK; IEFAVAEGAK; IFETVNSVR; IPDLAPPASDSTVTK; IVYRDLK; KNLAYVDNILK; LDDIKDR; LDFDLEPEPPPAPPR; LDFSDTMVQQK; LDNLLLDTEGFVK; LEDFLDNQR; LEELHHK; LHGTAQQLLQDSK; LMGCQDILENVPGR; LTDWSALMDK; LTDWSALMDKK; NLAYVDNILK; NLAYVDNILKK; QGAENMIQMYSNGSSK; QLDIELK; QSMLST…
Q8CDG3	Q8CDG3;Q8CDG3-2;A0A0R4J0M9	Q8CDG3	VCIP1_MOUSE	Vcpip1	Vcpip1	Deubiquitinating protein VCPIP1	1.99373	0.00320413	0.999545	1.29492	75242.4	75128.3	70629.5	39295.3	32831.4	38720.7	16.1993	16.1971	16.108	15.2621	15.0028	15.2408	+	Bin1_Cyto	Cluster -1626	cell cycle phase;cell cycle process;cellular component assembly;cellular component assembly at cellular level;cellular component organization;cellular component organization at cellular level;cellular component organization or biogenesis;cellular component organization or biogenesis at cellular level;cellular macromolecule metabolic process;cellular membrane fusion;cellular membrane organization;…	catalytic activity;cysteine-type peptidase activity;hydrolase activity;peptidase activity;peptidase activity, acting on L-amino acid peptides;small conjugating protein-specific protease activity;ubiquitin-specific protease activity	cell part;cytoplasm;cytoplasmic part;endoplasmic reticulum;Golgi apparatus part;Golgi stack;intracellular membrane-bounded organelle;intracellular organelle;intracellular organelle part;intracellular part;membrane-bounded organelle;organelle;organelle part		2.49429	0.999545	11.3092	Q8CDG3	Q8CDG3;Q8CDG3-2;A0A0R4J0M9	Q8CDG3	VCIP1_MOUSE	Vcpip1	Vcpip1	Deubiquitinating protein VCPIP1	75242.4	75128.3	70629.5	39295.3	32831.4	38720.7	Vcpip1	43	AFLIEPEHVNTVGYGK; APYSPTTSK; AWGVPQDLIK; AWGVPQDLIKK; DGPSSAPATPTK; DQSAEQAPSDLSQR; DQSAEQAPSDLSQRK; EELNMSK; ESSPSHGLLK; ETLAVRK; GDGSIVYLDGDR; GDGSIVYLDGDRTNSR; GHSLGTASSHPHIDPR; HFPGEFGSEILVQK; HNTGTDFSNSSIK; IAPGVVTMR; ILSGSCPDPK; ITIEILK; KNPDDYTPVNIDGAHAQR; LEEDGGCVIGGDR; LEEDGGCVIGGDRSLQDK; LLSPILAR; LPMNLLPK; LQEMVSSIQASMDK; NALLGVTGAPK; NALLGVTGAPKK; NHYIPLVGIK; QEEIAVTGK; QIDPDVVEAQR; Q…
Q99N95	Q99N95;D3Z456;A0A1L1SU47;F6W7C7	Q99N95	RM03_MOUSE	Mrpl3	Mrpl3	39S ribosomal protein L3, mitochondrial	1.97067	0.0211407	0.995915	1.29052	14876.4	14821.9	16236.6	8187.77	8990.06	6131.51	13.8607	13.8554	13.987	12.9993	13.1341	12.582	+	Bin1_Cyto	Cluster -1626	biosynthetic process;cellular biosynthetic process;cellular macromolecule biosynthetic process;cellular macromolecule metabolic process;cellular metabolic process;cellular process;cellular protein metabolic process;macromolecule biosynthetic process;macromolecule metabolic process;metabolic process;primary metabolic process;protein metabolic process;translation	structural constituent of ribosome;structural molecule activity	cell part;cytoplasmic part;intracellular membrane-bounded organelle;intracellular organelle;intracellular organelle part;intracellular part;large ribosomal subunit;macromolecular complex;membrane-bounded organelle;mitochondrial large ribosomal subunit;mitochondrial part;mitochondrion;organellar large ribosomal subunit;organelle;organelle part;ribonucleoprotein complex		1.67488	0.995915	5.80212	Q99N95	Q99N95;D3Z456;A0A1L1SU47;F6W7C7	Q99N95	RM03_MOUSE	Mrpl3	Mrpl3	39S ribosomal protein L3, mitochondrial	14876.4	14821.9	16236.6	8187.77	8990.06	6131.51	Mrpl3	4	HAVTLLQVQDCHVLK; IAALTVGGK; LGMMPLWTK; QLVSDENK
P70195	P70195	P70195	PSB7_MOUSE	Psmb7	Psmb7	Proteasome subunit beta type-7	2.04713	0.0448493	0.994705	1.28906	10884.6	5935.61	7165.29	3960.78	4394.46	3361.38	13.41	12.5352	12.8068	11.9516	12.1015	11.7148	+	Bin1_Cyto	Cluster -1626	catabolic process;cellular catabolic process;cellular macromolecule catabolic process;cellular macromolecule metabolic process;cellular metabolic process;cellular process;macromolecule catabolic process;macromolecule metabolic process;metabolic process;modification-dependent macromolecule catabolic process;modification-dependent protein catabolic process;primary metabolic process;proteasomal prot…	catalytic activity;endopeptidase activity;hydrolase activity;peptidase activity;peptidase activity, acting on L-amino acid peptides;threonine-type endopeptidase activity;threonine-type peptidase activity	cell part;cytoplasm;cytoplasmic part;cytosol;extracellular membrane-bounded organelle;extracellular organelle;extracellular region part;extracellular vesicular exosome;intracellular membrane-bounded organelle;intracellular organelle;intracellular organelle part;intracellular part;macromolecular complex;membrane-bounded organelle;membrane-bounded vesicle;nuclear part;nucleoplasm;nucleus;organelle;…	Proteasome	1.34824	0.994705	3.52794	P70195	P70195	P70195	PSB7_MOUSE	Psmb7	Psmb7	Proteasome subunit beta type-7	10884.6	5935.61	7165.29	3960.78	4394.46	3361.38	Psmb7	3	DGIVLGADTR; GTTAVLTEK; TGTTIAGVVYK
Q9JHI5	Q9JHI5	Q9JHI5	IVD_MOUSE	Ivd	Ivd	Isovaleryl-CoA dehydrogenase, mitochondrial	1.98454	0.00310804	0.994071	1.28829	3384.75	3676.21	3835.39	1756.87	1648.76	2084.99	11.7248	11.844	11.9052	10.7788	10.6872	11.0258	+	Bin1_Cyto	Cluster -1626	amine catabolic process;amine metabolic process;branched chain family amino acid catabolic process;branched chain family amino acid metabolic process;carboxylic acid catabolic process;carboxylic acid metabolic process;catabolic process;cellular amine metabolic process;cellular amino acid catabolic process;cellular amino acid metabolic process;cellular catabolic process;cellular ketone metabolic p…	acyl-CoA dehydrogenase activity;binding;catalytic activity;coenzyme binding;cofactor binding;flavin adenine dinucleotide binding;isovaleryl-CoA dehydrogenase activity;oxidoreductase activity;oxidoreductase activity, acting on the CH-CH group of donors	cell part;cytoplasmic part;intracellular membrane-bounded organelle;intracellular organelle;intracellular organelle lumen;intracellular organelle part;intracellular part;membrane;membrane-bounded organelle;membrane-enclosed lumen;mitochondrial matrix;mitochondrial membrane;mitochondrial part;mitochondrion;nuclear part;nucleoplasm;organelle;organelle lumen;organelle membrane;organelle part	Valine, leucine and isoleucine degradation	2.50751	0.994071	8.708	Q9JHI5	Q9JHI5	Q9JHI5	IVD_MOUSE	Ivd	Ivd	Isovaleryl-CoA dehydrogenase, mitochondrial	3384.75	3676.21	3835.39	1756.87	1648.76	2084.99	Ivd	5	AFNADFR; AQEIDQTNDFK; GITAFIVEK; QYVYNVAK; TDLTAVPASR
E9PWH2	E9PWH2	E9PWH2	E9PWH2_MOUSE	Card6	Card6	Caspase recruitment domain family, member 6	1.97888	0.0102942	0.992739	1.28668	27331.2	26029.3	26952.5	11536.7	14328.4	14720	14.7383	14.6678	14.7181	13.4939	13.8066	13.8455	+	Bin1_Cyto	Cluster -1626	biological regulation;regulation of apoptosis;regulation of biological process;regulation of cell death;regulation of cellular process;regulation of I-kappaB kinase/NF-kappaB cascade;regulation of intracellular protein kinase cascade;regulation of programmed cell death;regulation of response to stimulus;regulation of signal transduction;regulation of signaling		cell part;cytoplasm;intracellular part	NOD-like receptor signaling pathway	1.98741	0.992739	8.76822	E9PWH2	E9PWH2	E9PWH2	E9PWH2_MOUSE	Card6	Card6	Caspase recruitment domain family, member 6	27331.2	26029.3	26952.5	11536.7	14328.4	14720	Card6	18	ACAQGLQLTK; CLSNAFPESASTVGFK; CVSLEDMACLAR; CYVILSPQAK; DLSVPVLPR; ENQEGHGTPQVTAPHSVK; ESEEAQIFQK; ETDASLSLMK; FLGDDAIER; HFQPQPFQPVPSQK; ILNTLLSSSR; IMPVSHQGAQQTTQGR; LLILIQK; MPVISFVR; MVDEENKELLLAR; SILMMGAMK; TIEGENQQPQSQTK; VQALDSTAR
P0C0S6;Q3THW5	P0C0S6;C0HKE3;C0HKE2;Q3THW5;Q8CGP5;Q8BFU2;Q8R1M2;C0HKE5;Q8CGP7;C0HKE7;C0HKE8;C0HKE9;Q64523;P27661;Q8CGP6;C0HKE6;Q6GSS7;C0HKE4;C0HKE1;Q8CGP4;Q8R029;A0A0N4SV66	P0C0S6	H2AV_MOUSE;H2AZ_MOUSE	H2az1;H2az2	H2az1	Histone H2A.Z	1.99738	0.00919145	0.991746	1.28548	51183.4	44090.7	64311.8	22094.9	28942.1	28860.8	15.6434	15.4282	15.9728	14.4314	14.8209	14.8168	+	Bin1_Cyto	Cluster -1626	biological regulation;cellular process;cellular response to chemical stimulus;cellular response to endogenous stimulus;cellular response to estradiol stimulus;cellular response to estrogen stimulus;cellular response to hormone stimulus;cellular response to organic substance;cellular response to steroid hormone stimulus;cellular response to stimulus;developmental process;multicellular organismal d…	binding;chromatin binding;chromatin DNA binding;core promoter binding;core promoter proximal region DNA binding;core promoter proximal region sequence-specific DNA binding;core promoter sequence-specific DNA binding;DNA binding;enhancer binding;enhancer sequence-specific DNA binding;nucleic acid binding;nucleosomal DNA binding;nucleosome binding;regulatory region DNA binding;regulatory region nuc…	cell part;chromatin;chromosomal part;euchromatin;extracellular membrane-bounded organelle;extracellular organelle;extracellular region part;extracellular vesicular exosome;heterochromatin;intracellular membrane-bounded organelle;intracellular organelle;intracellular organelle part;intracellular part;macromolecular complex;membrane-bounded organelle;membrane-bounded vesicle;nuclear chromatin;nucle…	Systemic lupus erythematosus	2.03662	0.991746	4.85323	P0C0S6;Q3THW5	P0C0S6;C0HKE3;C0HKE2;Q3THW5;Q8CGP5;Q8BFU2;Q8R1M2;C0HKE5;Q8CGP7;C0HKE7;C0HKE8;C0HKE9;Q64523;P27661;Q8CGP6;C0HKE6;Q6GSS7;C0HKE4;C0HKE1;Q8CGP4;Q8R029;A0A0N4SV66	P0C0S6	H2AV_MOUSE;H2AZ_MOUSE	H2az1;H2az2	H2az1	Histone H2A.Z	51183.4	44090.7	64311.8	22094.9	28942.1	28860.8	H2az1;H2az2	4	AGLQFPVGR; ATIAGGGVIPHIHK; GDEELDSLIK; HLQLAIR
O35598	O35598;D3Z1E6;E9PYF2	O35598	ADA10_MOUSE	Adam10	Adam10	Disintegrin and metalloproteinase domain-containing protein 10	1.98742	0.0335899	0.991382	1.28504	1395.48	1585.73	950.694	837.383	494.584	646.433	10.4465	10.6309	9.89284	9.70974	8.95007	9.33636	+	Bin1_Cyto	Cluster -1626	biological regulation;cell activation;cell surface receptor linked signaling pathway;cellular macromolecule metabolic process;cellular metabolic process;cellular process;cellular protein metabolic process;cellular response to stimulus;chordate embryonic development;constitutive protein ectodomain proteolysis;developmental process;embryo development;embryo development ending in birth or egg hatchi…	binding;catalytic activity;cation binding;endopeptidase activity;enzyme binding;hydrolase activity;identical protein binding;ion binding;kinase binding;metal ion binding;metalloendopeptidase activity;metallopeptidase activity;peptidase activity;peptidase activity, acting on L-amino acid peptides;protein binding;protein dimerization activity;protein domain specific binding;protein homodimerization…	adherens junction;anchoring junction;cell junction;cell part;cell surface;cell-substrate adherens junction;cell-substrate junction;cytoplasm;cytoplasmic membrane-bounded vesicle;cytoplasmic part;cytoplasmic vesicle;cytoskeletal part;endoplasmic reticulum part;extracellular membrane-bounded organelle;extracellular organelle;extracellular region part;extracellular vesicular exosome;focal adhesion;G…	Alzheimer's disease;Epithelial cell signaling in Helicobacter pylori infection	1.47379	0.991382	3.17848	O35598	O35598;D3Z1E6;E9PYF2	O35598	ADA10_MOUSE	Adam10	Adam10	Disintegrin and metalloproteinase domain-containing protein 10				837.383	494.584	646.433	Adam10	3	DTSLFSDEFK; GGTFYIEPAER; YQMTGVEEGAR
Q80U62;Q80U62-2;Q80U62-3;Q80U62-4	Q80U62;Q80U62-2;Q80U62-3;Q80U62-4;D3Z7B1	Q80U62	RUBIC_MOUSE	Rubcn	Rubcn	Run domain Beclin-1-interacting and cysteine-rich domain-containing protein	1.94612	0.0381374	0.991182	1.28479	718.633	617.547	720.857	432.12	370.44	254.435	9.48911	9.2704	9.49357	8.75529	8.5331	7.99115	+	Bin1_Cyto	Cluster -1626	autophagy;biological regulation;catabolic process;cellular catabolic process;cellular component organization;cellular component organization or biogenesis;cellular membrane organization;cellular metabolic process;cellular process;endocytosis;establishment of localization;membrane invagination;membrane organization;metabolic process;negative regulation of autophagy;negative regulation of biologica…		cell part;cytoplasmic part;early endosome;endosome;Golgi apparatus;intracellular membrane-bounded organelle;intracellular organelle;intracellular part;late endosome;lysosome;lytic vacuole;membrane-bounded organelle;organelle;vacuole		1.41865	0.991182	4.15438	Q80U62;Q80U62-2;Q80U62-3;Q80U62-4	Q80U62;Q80U62-2;Q80U62-3;Q80U62-4;D3Z7B1	Q80U62	RUBIC_MOUSE	Rubcn	Rubcn	Run domain Beclin-1-interacting and cysteine-rich domain-containing protein	718.633	617.547		432.12	370.44	254.435	Rubcn	2	SSFSEGQTAPVASGTK; VTSSSSQFSSR
Q60838	P51141;Q60838	P51141	DVL2_MOUSE	Dvl2	Dvl2	Segment polarity protein dishevelled homolog DVL-2	2.01048	0.0315784	0.985232	1.27759	7127.87	4874	7212.49	3292.51	3173.81	3090.79	12.7993	12.2509	12.8163	11.685	11.632	11.5938	+	Bin1_Cyto	Cluster -1626	anatomical structure development;anatomical structure formation involved in morphogenesis;anatomical structure morphogenesis;biological regulation;biosynthetic process;canonical Wnt receptor signaling pathway;canonical Wnt receptor signaling pathway involved in regulation of cell proliferation;cell surface receptor linked signaling pathway;cellular biosynthetic process;cellular localization;cellu…	binding;frizzled binding;G-protein-coupled receptor binding;identical protein binding;protein binding;protein domain specific binding;protein self-association;receptor binding	apical part of cell;cell cortex;cell part;clathrin-coated vesicle;coated vesicle;cytoplasm;cytoplasmic membrane-bounded vesicle;cytoplasmic part;cytoplasmic vesicle;cytoskeleton;cytosol;intracellular membrane-bounded organelle;intracellular non-membrane-bounded organelle;intracellular organelle;intracellular part;membrane;membrane-bounded organelle;membrane-bounded vesicle;non-membrane-bounded or…	Basal cell carcinoma;Melanogenesis;Notch signaling pathway;Pathways in cancer;Wnt signaling pathway	1.50061	0.985232	5.25276	Q60838	P51141;Q60838	P51141	DVL2_MOUSE	Dvl2	Dvl2	Segment polarity protein dishevelled homolog DVL-2	7127.87	4874	7212.49	3292.51	3173.81	3090.79	Dvl2	7	AMAAPESGLEVR; DLGSVPPELTASR; EEISDDNAR; GGEPGGTGDGGPPPSR; GSTGAPPNLR; SGSGSESELSSR; SMDQDFGVVK
P05201	P05201	P05201	AATC_MOUSE	Got1	Got1	Aspartate aminotransferase, cytoplasmic	1.96176	0.0141745	0.984411	1.2766	2693.33	2506.45	2690.32	1595.58	1259.56	1166.82	11.3952	11.2914	11.3936	10.6399	10.2987	10.1884	+	Bin1_Cyto	Cluster -1626	2-oxoglutarate metabolic process;alcohol biosynthetic process;alcohol metabolic process;alditol biosynthetic process;alditol metabolic process;amine biosynthetic process;amine catabolic process;amine metabolic process;aspartate biosynthetic process;aspartate catabolic process;aspartate family amino acid biosynthetic process;aspartate family amino acid catabolic process;aspartate family amino acid…	binding;carbon-carbon lyase activity;carboxylic acid binding;carboxy-lyase activity;catalytic activity;cofactor binding;L-aspartate:2-oxoglutarate aminotransferase activity;L-cysteine:2-oxoglutarate aminotransferase activity;L-phenylalanine aminotransferase activity;L-phenylalanine:2-oxoglutarate aminotransferase activity;lyase activity;phosphatidylserine decarboxylase activity;pyridoxal phosphat…	axon part;axon terminus;cell part;cell projection part;cytoplasm;cytoplasmic part;cytosol;extracellular membrane-bounded organelle;extracellular organelle;extracellular region part;extracellular vesicular exosome;intracellular membrane-bounded organelle;intracellular organelle;intracellular part;lysosome;lytic vacuole;membrane-bounded organelle;membrane-bounded vesicle;neuron projection terminus;…	Alanine, aspartate and glutamate metabolism;Arginine and proline metabolism;Cysteine and methionine metabolism;Phenylalanine metabolism;Phenylalanine, tyrosine and tryptophan biosynthesis;Tyrosine metabolism	1.84849	0.984411	7.02341	P05201	P05201	P05201	AATC_MOUSE	Got1	Got1	Aspartate aminotransferase, cytoplasmic	2693.33	2506.45	2690.32	1595.58	1259.56	1166.82	Got1	6	IVAATLSDPELFK; LVLGDNSLAIR; NFGLYNER; QVEYLVNEK; VGGVQSLGGTGALR; VNLGVGAYR
Q61398	Q61398;D3YUE2;A0A0G2JE29	Q61398	PCOC1_MOUSE	Pcolce	Pcolce	Procollagen C-endopeptidase enhancer 1	2.00901	0.0240107	0.984209	1.27635	2661.2	1637.32	1978.17	1139.08	904.26	1080.93	11.3779	10.6771	10.95	10.1537	9.82059	10.0781	+	Bin1_Cyto	Cluster -1626	biological regulation;macromolecule metabolic process;metabolic process;positive regulation of catalytic activity;positive regulation of hydrolase activity;positive regulation of molecular function;positive regulation of peptidase activity;primary metabolic process;protein metabolic process;proteolysis;regulation of biological process;regulation of catalytic activity;regulation of hydrolase activ…	binding;carbohydrate binding;collagen binding;enzyme activator activity;enzyme regulator activity;glycosaminoglycan binding;heparin binding;pattern binding;peptidase activator activity;peptidase regulator activity;polysaccharide binding;protein binding	extracellular matrix;extracellular membrane-bounded organelle;extracellular organelle;extracellular region part;extracellular space;extracellular vesicular exosome;membrane-bounded organelle;membrane-bounded vesicle;organelle;vesicle		1.61959	0.984209	4.32643	Q61398	Q61398;D3YUE2;A0A0G2JE29	Q61398	PCOC1_MOUSE	Pcolce	Pcolce	Procollagen C-endopeptidase enhancer 1	2661.2	1637.32	1978.17	1139.08	904.26	1080.93	Pcolce	3	ESALSPGEDVQR; FDVEPDTYCR; SNQDQILNNLSK
Q3UQ84	Q3UQ84;Q922A3;A0A0G2JF59;Q3TP97;A0A0G2JF63;E9Q7H6;A0A0G2JFR0	Q3UQ84	SYTM_MOUSE	Tars2	Tars2	Threonine--tRNA ligase, mitochondrial	2.01564	0.0384388	0.9831	1.27501	4468.24	3469.05	5662.39	2334.49	2210.76	2201.84	12.1255	11.7603	12.4672	11.1889	11.1103	11.1045	+	Bin1_Cyto	Cluster -1626	amine metabolic process;amino acid activation;carboxylic acid metabolic process;cellular amine metabolic process;cellular amino acid metabolic process;cellular ketone metabolic process;cellular macromolecule metabolic process;cellular metabolic process;cellular nitrogen compound metabolic process;cellular process;macromolecule metabolic process;metabolic process;ncRNA metabolic process;nitrogen c…	adenyl nucleotide binding;adenyl ribonucleotide binding;aminoacyl-tRNA ligase activity;ATP binding;binding;catalytic activity;ligase activity;ligase activity, forming aminoacyl-tRNA and related compounds;ligase activity, forming carbon-oxygen bonds;nucleotide binding;purine nucleotide binding;purine ribonucleoside triphosphate binding;purine ribonucleotide binding;ribonucleotide binding;threonine…	cell part;cytoplasmic part;intracellular membrane-bounded organelle;intracellular organelle;intracellular organelle lumen;intracellular organelle part;intracellular part;membrane-bounded organelle;membrane-enclosed lumen;mitochondrial matrix;mitochondrial part;mitochondrion;organelle;organelle lumen;organelle part	Aminoacyl-tRNA biosynthesis	1.41523	0.9831	4.77465	Q3UQ84	Q3UQ84;Q922A3;A0A0G2JF59;Q3TP97;A0A0G2JF63;E9Q7H6;A0A0G2JFR0	Q3UQ84	SYTM_MOUSE	Tars2	Tars2	Threonine--tRNA ligase, mitochondrial	4468.24	3469.05	5662.39	2334.49	2210.76	2201.84	Tars2	4	ISLPEGQK; LLTNSSALWR; SAELPILER; SLGAPETLQR
Q8VCQ8	E9QA16;D3Z6I7;E9Q0M9;E9Q9F3;Q8VCQ8;S4R1T7;E9QA15	E9QA16	Q8VCQ8_MOUSE	Cald1	Cald1	Caldesmon 1	1.96323	0.0059932	0.980445	1.27179	24597.4	30106.3	28561	16155.9	11745.8	14510.3	14.5862	14.8778	14.8018	13.9798	13.5199	13.8248	+	Bin1_Cyto	Cluster -1626	biological regulation;multicellular organismal process;muscle contraction;muscle system process;regulation of biological process;regulation of multicellular organismal process;regulation of muscle contraction;regulation of muscle system process;regulation of smooth muscle contraction;regulation of system process;system process	actin binding;binding;cytoskeletal protein binding;protein binding	actin cap;cell cortex part;cell part;cytoplasmic part;cytoskeletal part;intracellular organelle part;intracellular part;membrane;organelle part;plasma membrane	Vascular smooth muscle contraction	2.22234	0.980445	6.09499	Q8VCQ8	E9QA16;D3Z6I7;E9Q0M9;E9Q9F3;Q8VCQ8;S4R1T7;E9QA15	E9QA16	Q8VCQ8_MOUSE	Cald1	Cald1	Caldesmon 1	24597.4	30106.3	28561	16155.9	11745.8	14510.3	Cald1	35	AQNGEFMTHK; ASGDKEAEGAPQVEAGK; CLATLSQIAYQR; EAEGAPQVEAGK; EFDPTITDGSLSGPSR; EFDPTITDGSLSGPSRR; GETENEEFEK; GETENEEFEKLK; GGSLGENQIK; GGSLGENQIKDEK; GGSLGENQVEK; GSVFSAPSASGTPNK; GSVFSAPSASGTPNKETAGLK; IEERAEFLNK; INEWLTK; KGFTEVK; LEQYTNAIEGTK; LKEEIER; LQEALER; MQNDSAENETAEGEEK; MQNDSAENETAEGEEKR; NDDDEEEAAR; NDDDEEEAARER; NSYQDAEDK; QKEFDPTITDGSLSGPSR; QQEAALELEELK; QQEAALELEELKK; QTENAFSPSR; …
E9PYH6	E9PYH6;D3YXL2;D3YUD4;D3YX07	E9PYH6	SET1A_MOUSE	Setd1a	Setd1a	Histone-lysine N-methyltransferase SETD1A	1.96511	0.00324567	0.979481	1.27063	10983.4	12287.1	11274.8	6289.86	6197.79	5091.64	13.423	13.5849	13.4608	12.6188	12.5975	12.3139	+	Bin1_Cyto	Cluster -1626	biological regulation;cellular component organization;cellular component organization at cellular level;cellular component organization or biogenesis;cellular component organization or biogenesis at cellular level;cellular macromolecule metabolic process;cellular metabolic process;cellular process;cellular protein metabolic process;chromatin modification;chromatin organization;chromatin remodelin…	binding;catalytic activity;histone methyltransferase activity;histone methyltransferase activity (H3-K4 specific);histone-lysine N-methyltransferase activity;lysine N-methyltransferase activity;methyltransferase activity;N-methyltransferase activity;nucleic acid binding;nucleotide binding;protein methyltransferase activity;protein-lysine N-methyltransferase activity;S-adenosylmethionine-dependent…	cell part;chromatin;chromatin remodeling complex;chromosomal part;euchromatin;histone methyltransferase complex;intracellular membrane-bounded organelle;intracellular organelle;intracellular organelle part;intracellular part;macromolecular complex;membrane-bounded organelle;methyltransferase complex;nuclear chromatin;nuclear chromosome part;nuclear euchromatin;nuclear part;nucleoplasm;nucleoplasm…	Lysine degradation	2.4887	0.979481	8.92371	E9PYH6	E9PYH6;D3YXL2;D3YUD4;D3YX07	E9PYH6	SET1A_MOUSE	Setd1a	Setd1a	Histone-lysine N-methyltransferase SETD1A	10983.4	12287.1	11274.8	6289.86	6197.79	5091.64	Setd1a	13	DFSLPVPK; FINHCCTPNCYAK; FQGSGAAAETTEAR; LIVDPALDPALR; NLPLDHASLVK; QLEGGDTQGTNR; QMVADMR; RSENSYQDSFSR; VITIESQK; VLATLVQEMK; VLFTSTR; YLDVCPVSAR; YTPVEDLQDPR
Q09XV5	Q09XV5;A0A2I3BRI1	Q09XV5	CHD8_MOUSE	Chd8	Chd8	Chromodomain-helicase-DNA-binding protein 8	1.96481	0.000979966	0.972725	1.26245	11150.1	10790.1	13006.3	6118.98	6280.41	5386.82	13.4448	13.3974	13.6669	12.5791	12.6166	12.3952	+	Bin1_Cyto	Cluster -1626	anatomical structure development;ATP-dependent chromatin remodeling;biological regulation;biosynthetic process;brain development;canonical Wnt receptor signaling pathway;cell surface receptor linked signaling pathway;cellular biosynthetic process;cellular component organization;cellular component organization at cellular level;cellular component organization or biogenesis;cellular component organ…	adenyl nucleotide binding;adenyl ribonucleotide binding;ATP binding;ATPase activity;ATPase activity, coupled;beta-catenin binding;binding;catalytic activity;chromatin binding;DNA binding;DNA helicase activity;DNA-dependent ATPase activity;helicase activity;histone binding;hydrolase activity;hydrolase activity, acting on acid anhydrides;hydrolase activity, acting on acid anhydrides, in phosphorus-…	cell part;histone methyltransferase complex;intracellular membrane-bounded organelle;intracellular organelle;intracellular organelle part;intracellular part;macromolecular complex;membrane-bounded organelle;methyltransferase complex;MLL1 complex;nuclear part;nucleoplasm;nucleoplasm part;nucleus;organelle;organelle part;protein complex	Wnt signaling pathway	3.00879	0.972725	9.03869	Q09XV5	Q09XV5;A0A2I3BRI1	Q09XV5	CHD8_MOUSE	Chd8	Chd8	Chromodomain-helicase-DNA-binding protein 8	11150.1	10790.1	13006.3	6118.98	6280.41	5386.82	Chd8	29	ADLDMDLLNSK; ADPALCFLEK; AELNCLGMEPVQPANSR; ASFVASENR; AVLQSMSGR; CVIIDEAHR; DGNITGIQQFSK; ELQNHSGLSIPVPR; FLAYMEER; GAYAAIMEEDDEGSK; GHYAETAFNR; HVVLGSLPGK; IVAEAIAR; IVLQGNQLAALTQAK; LEDEVVAR; LNTITPVVGK; LNTITPVVGKK; NFSFLSK; NNLVIDTPR; QEVIGDQAEK; QLVLQPVK; QMIQQYEMYCK; QNCILADEMGLGK; SLLIGVFK; SQSTFDIHK; VDGTLLVGDEAPR; VGSSDTAPLSR; VLIFSQMVR; VLPGPVAPENSK
Q6P5H2;Q6P5H2-2	Q6P5H2;Q6P5H2-2	Q6P5H2	NEST_MOUSE	Nes	Nes	Nestin	1.95422	0.00629342	0.972104	1.2617	19067.7	18680.2	18043.2	10479.3	8410.37	9659.37	14.2188	14.1892	14.1392	13.3553	13.038	13.2377	+	Bin1_Cyto	Cluster -1626	anatomical structure development;anatomical structure morphogenesis;biological regulation;brain development;camera-type eye development;cell cycle process;cell part morphogenesis;cell projection morphogenesis;cell projection organization;cell proliferation;cellular component morphogenesis;cellular component organization;cellular component organization at cellular level;cellular component organiza…	binding;intermediate filament binding;protein binding;protein complex binding;structural molecule activity	cell part;cytoplasm;cytoskeletal part;intermediate filament;intracellular;intracellular organelle part;intracellular part;macromolecular complex;organelle part;protein complex		2.20111	0.972104	10.1801	Q6P5H2;Q6P5H2-2	Q6P5H2;Q6P5H2-2	Q6P5H2	NEST_MOUSE	Nes	Nes	Nestin	19067.7	18680.2	18043.2	10479.3	8410.37	9659.37	Nes	36	ADDELAALR; AHLNAQAACTPR; APEVEELAR; AQDVPHSLLQGGR; AQSGDASWR; ARADDELAALR; AVEDEQMTVNPPEK; DNLAEELESVAGR; EALEQRLEGR; EEAIHPSLGEESVK; EEQMAESK; ENLESLR; ENQESLVSLNEGGMETVK; ENQEVVR; ESQESLKSPEEEDQR; FEEAEDQVLER; GWLSTQAAELER; IDQGLEEPGKEPK; LEAYLTR; LEQETQQPLR; LFPQGEAR; SLAGQDQEEQK; SLEDESQETFGSLEK; SLEVEEEEQR; SLGEVEWELPGSGSQQR; SPEAEEEEEQVMVR; SSETENIESLETVGECLGR; TEEDEGLQAALTVPGPK; TIEEAACSR;…
Q9CQ06	Q9CQ06	Q9CQ06	RM24_MOUSE	Mrpl24	Mrpl24	39S ribosomal protein L24, mitochondrial	1.94596	0.00524272	0.966408	1.2548	4237.33	4311.32	5171.02	2758.28	2024.85	2267.22	12.0489	12.0739	12.3362	11.4296	10.9836	11.1467	+	Bin1_Cyto	Cluster -1626	biosynthetic process;cellular biosynthetic process;cellular macromolecule biosynthetic process;cellular macromolecule metabolic process;cellular metabolic process;cellular process;cellular protein metabolic process;macromolecule biosynthetic process;macromolecule metabolic process;metabolic process;primary metabolic process;protein metabolic process;translation	structural constituent of ribosome;structural molecule activity	cell part;cytoplasmic part;intracellular membrane-bounded organelle;intracellular non-membrane-bounded organelle;intracellular organelle;intracellular part;macromolecular complex;membrane-bounded organelle;mitochondrion;non-membrane-bounded organelle;organelle;ribonucleoprotein complex;ribosome		2.28044	0.966408	6.06211	Q9CQ06	Q9CQ06	Q9CQ06	RM24_MOUSE	Mrpl24	Mrpl24	39S ribosomal protein L24, mitochondrial	4237.33	4311.32	5171.02	2758.28	2024.85	2267.22	Mrpl24	3	ADGIVPETWTDGPK; ATSSPFYR; DTSVEDALER
Q60854	Q60854;F8WIV2	Q60854	SPB6_MOUSE	Serpinb6	Serpinb6	Serpin B6	1.94425	0.00699278	0.963471	1.25125	1536.77	1655.5	2023.35	1069.46	843.94	769.187	10.5857	10.6931	10.9825	10.0627	9.721	9.58719	+	Bin1_Cyto	Cluster -1626	anatomical structure development;biological regulation;cellular process;cellular response to abiotic stimulus;cellular response to osmotic stress;cellular response to stimulus;cellular response to stress;developmental process;developmental process involved in reproduction;gonad development;multicellular organismal process;negative regulation of catalytic activity;negative regulation of endopeptid…	binding;endopeptidase inhibitor activity;endopeptidase regulator activity;enzyme binding;enzyme inhibitor activity;enzyme regulator activity;peptidase inhibitor activity;peptidase regulator activity;protease binding;protein binding;serine-type endopeptidase inhibitor activity	cell part;cytoplasm;extracellular membrane-bounded organelle;extracellular organelle;extracellular region part;extracellular space;extracellular vesicular exosome;intracellular;intracellular part;macromolecular complex;membrane-bounded organelle;membrane-bounded vesicle;organelle;protein complex;vesicle	Amoebiasis	2.15535	0.963471	5.21863	Q60854	Q60854;F8WIV2	Q60854	SPB6_MOUSE	Serpinb6	Serpinb6	Serpin B6	1536.77	1655.5	2023.35	1069.46	843.94	769.187	Serpinb6	8	ADFSGMSSK; GTTASQMAQALALDK; LEENYNMNDALYK; LGMTDAFGGR; MTYIGEIFTK; TCDLLASFK; TGTQYLLR; TNGILFCGR
Q8K358	Q8K358;Q3TAA8	Q8K358	PIGU_MOUSE	Pigu	Pigu	Phosphatidylinositol glycan anchor biosynthesis class U protein	1.94518	0.00755921	0.96147	1.24882	2428.99	2022.43	1769.69	923.287	1000.85	1274.08	11.2461	10.9819	10.7893	9.85064	9.96701	10.3152	+	Bin1_Cyto	Cluster -1626	attachment of GPI anchor to protein;biological regulation;biosynthetic process;cellular biosynthetic process;cellular lipid metabolic process;cellular macromolecule metabolic process;cellular metabolic process;cellular process;cellular protein metabolic process;glycerolipid biosynthetic process;glycerolipid metabolic process;glycerophospholipid biosynthetic process;glycerophospholipid metabolic p…		cell part;cytoplasmic part;endoplasmic reticulum part;GPI-anchor transamidase complex;intracellular organelle part;intracellular part;macromolecular complex;membrane;membrane part;organelle part;plasma membrane;protein complex		2.12152	0.96147	4.99727	Q8K358	Q8K358;Q3TAA8	Q8K358	PIGU_MOUSE	Pigu	Pigu	Phosphatidylinositol glycan anchor biosynthesis class U protein	2428.99	2022.43	1769.69	923.287	1000.85	1274.08	Pigu	3	DGTEAMLVLK; SSLAEFISER; VEVVSPLSSWK
Q8BHE0	Q8BHE0	Q8BHE0	PRR11_MOUSE	Prr11	Prr11	Proline-rich protein 11	1.94532	0.000868586	0.959391	1.24631	4126.3	4143.89	3511.76	1964.05	2215.93	1876.59	12.0106	12.0168	11.778	10.9396	11.1137	10.8739	+	Bin1_Cyto	Cluster -1626	biological regulation;regulation of biological process;regulation of cell cycle;regulation of cellular process		cell part;cytoplasm;intracellular membrane-bounded organelle;intracellular organelle;intracellular part;membrane;membrane-bounded organelle;nucleus;organelle		3.06119	0.959391	9.02712	Q8BHE0	Q8BHE0	Q8BHE0	PRR11_MOUSE	Prr11	Prr11	Proline-rich protein 11	4126.3	4143.89	3511.76	1964.05	2215.93	1876.59	Prr11	5	ALQVEPLK; ALQVEPLKK; DAINLWTNR; ENMDTGTGLTPVMTR; VVTSAADIPQSR
Q6PEV3	Q6PEV3	Q6PEV3	WIPF2_MOUSE	Wipf2	Wipf2	WAS/WASL-interacting protein family member 2	1.96867	0.0197913	0.959191	1.24606	7306.5	5214.88	5052.97	3082.93	3123.76	2720.34	12.835	12.3484	12.3029	11.5901	11.6091	11.4096	+	Bin1_Cyto	Cluster -1626			cell part;cytoplasm;cytoskeleton;intracellular non-membrane-bounded organelle;intracellular organelle;intracellular part;non-membrane-bounded organelle;organelle		1.70352	0.959191	5.27742	Q6PEV3	Q6PEV3	Q6PEV3	WIPF2_MOUSE	Wipf2	Wipf2	WAS/WASL-interacting protein family member 2	7306.5	5214.88	5052.97	3082.93	3123.76	2720.34	Wipf2	8	ANAPPTPLPLHSNK; ASLPELPR; GALLQDICK; GAPPLPPILR; GGLFQGGVPK; GSSGGYGPGAAALQPK; SAPVIEKPR; SFLDDFESK
F8VQB6	F8VQB6;F8VQB6-2;E9Q5G1	F8VQB6	MYO10_MOUSE	Myo10	Myo10	Unconventional myosin-X	1.93971	0.000294502	0.955942	1.24213	5731.49	5644.23	6387.39	2816.38	3125.9	3215.35	12.4847	12.4626	12.641	11.4596	11.6101	11.6508	+	Bin1_Cyto	Cluster -1626	biological regulation;cell motility;cellular component movement;cellular process;cytoskeleton-dependent intracellular transport;establishment of localization;establishment of localization in cell;intracellular transport;locomotion;metabolic process;positive regulation of biological process;positive regulation of cell adhesion;positive regulation of cell-cell adhesion;positive regulation of cellul…	actin binding;actin filament binding;actin-dependent ATPase activity;adenyl nucleotide binding;adenyl ribonucleotide binding;ATP binding;ATPase activity;ATPase activity, coupled;binding;catalytic activity;cytoskeletal protein binding;hydrolase activity;hydrolase activity, acting on acid anhydrides;hydrolase activity, acting on acid anhydrides, in phosphorus-containing anhydrides;lipid binding;mic…	cell body;cell cortex;cell part;cell projection;cell projection membrane;cell projection part;cytoplasm;cytoplasmic part;cytoskeletal part;cytosol;filopodium;filopodium membrane;filopodium tip;intracellular non-membrane-bounded organelle;intracellular organelle;intracellular organelle part;intracellular part;lamellipodium;macromolecular complex;membrane;membrane part;myosin complex;neuron project…	Fc gamma R-mediated phagocytosis	3.53091	0.955942	11.8273	F8VQB6	F8VQB6;F8VQB6-2;E9Q5G1	F8VQB6	MYO10_MOUSE	Myo10	Myo10	Unconventional myosin-X	5731.49	5644.23	6387.39	2816.38	3125.9	3215.35	Myo10	17	ATMEEYSR; GLAMEDSR; GYTTLQDEAIK; HYAGEVQYDVR; LAATSEAGDAPWK; LMYFENDSEEK; LQEYFNK; LYCFLDTDSMPK; NLALPDDIR; QELSLTEASLQK; TIVADVLAK; TSFLEGTLR; VAVNNFGVK; VLCGVVTIQK; WSSAIQNVTDTK; YSGMLETVR; YSVGTYNSSGAYR
Q80XJ3	Q80XJ3;A0A0A0MQN9	Q80XJ3	TTC28_MOUSE	Ttc28	Ttc28	Tetratricopeptide repeat protein 28	1.93944	0.0002534	0.95488	1.24084	10217.7	11466.3	11521.6	5728.37	5386.01	6006.87	13.3188	13.4851	13.4921	12.4839	12.395	12.5524	+	Bin1_Cyto	Cluster -1626	biological regulation;cell cycle phase;cell cycle process;cell division;cellular component organization;cellular component organization at cellular level;cellular component organization or biogenesis;cellular component organization or biogenesis at cellular level;cellular process;mitosis;nuclear division;organelle fission;organelle organization;regulation of biological process;regulation of cell …		cell part;centrosome;cytoplasm;cytoplasmic part;cytoskeletal part;intracellular non-membrane-bounded organelle;intracellular organelle;intracellular organelle part;intracellular part;microtubule organizing center;midbody;mitotic spindle;non-membrane-bounded organelle;organelle;organelle part;spindle		3.59619	0.95488	13.1366	Q80XJ3	Q80XJ3;A0A0A0MQN9	Q80XJ3	TTC28_MOUSE	Ttc28	Ttc28	Tetratricopeptide repeat protein 28	10217.7	11466.3	11521.6	5728.37	5386.01	6006.87	Ttc28	54	AFADLLVER; ALGNLGDIFICK; ALSNLGNFHCSR; ASALFETIR; ASASLGEAMK; ASETSAFSKPILSHQR; ASQASTHGNLAVAYQALGAHDR; ASSNLGIIHQMK; ATGSLQQALVCFEK; AYAGLGHAAR; AYCNLGLAFK; AYSNLGSAYHYR; CMQDLER; CYQEQLELGR; CYQEQLELGRK; DGTSSLPR; DTLEPTYQQLQK; DTPVSPADPPLFR; EALGVESYYSR; EEGGADRLELK; ELRDIQSEAR; FTLIAVPAVR; FYEQQLGLSHHVK; GDYDTALK; GSASNEYLYER; GSVSTPNSPVK; HADALAAFASGLAQDPK; LAPDLQDMEGEGK; LASSDTGESDQSSTETDST…
Q8BVA5;Q8BVA5-2	Q8BVA5;Q8BVA5-2;A0A1W2P6L7;A0A1W2P7T7;A0A0F6AIX5;A0A1W2P7C8;A0A0F6AIX6	Q8BVA5	LDAH_MOUSE	Ldah	Ldah	Lipid droplet-associated hydrolase	1.94563	0.00926148	0.952781	1.2383	2038.98	1435.65	1878.63	904.667	803.411	1043.35	10.9936	10.4875	10.8755	9.82124	9.64999	10.027	+	Bin1_Cyto	Cluster -1626	lipid localization;lipid storage;localization;macromolecule localization		cell part;cytoplasmic part;intracellular part;lipid particle		2.03332	0.952781	5.07484	Q8BVA5;Q8BVA5-2	Q8BVA5;Q8BVA5-2;A0A1W2P6L7;A0A1W2P7T7;A0A0F6AIX5;A0A1W2P7C8;A0A0F6AIX6	Q8BVA5	LDAH_MOUSE	Ldah	Ldah	Lipid droplet-associated hydrolase	2038.98	1435.65	1878.63	904.667		1043.35	Ldah	1	VLAAPQEESNAQK
Q501J7;Q501J7-3	Q501J7;Q501J7-2;Q501J7-3;A0A0A0MQJ4;A0A0A0MQL5	Q501J7	PHAR4_MOUSE	Phactr4	Phactr4	Phosphatase and actin regulator 4	1.94394	0.00515027	0.952669	1.23817	12285.3	15723.6	15195.3	7046.48	7212.65	7965.89	13.5846	13.9406	13.8913	12.7827	12.8163	12.9596	+	Bin1_Cyto	Cluster -1626	actin cytoskeleton organization;actin filament-based process;ameboidal cell migration;anatomical structure development;anatomical structure formation involved in morphogenesis;anatomical structure morphogenesis;biological regulation;cell migration;cell motility;cellular component movement;cellular component organization;cellular component organization at cellular level;cellular component organiza…	actin binding;binding;cytoskeletal protein binding;enzyme activator activity;enzyme binding;enzyme inhibitor activity;enzyme regulator activity;phosphatase activator activity;phosphatase binding;phosphatase inhibitor activity;phosphatase regulator activity;protein binding;protein phosphatase 1 binding;protein phosphatase activator activity;protein phosphatase binding;protein phosphatase inhibitor…	cell part;cell projection;cytoplasm;intracellular;intracellular part;lamellipodium		2.28817	0.952669	7.69072	Q501J7;Q501J7-3	Q501J7;Q501J7-2;Q501J7-3;A0A0A0MQJ4;A0A0A0MQL5	Q501J7	PHAR4_MOUSE	Phactr4	Phactr4	Phosphatase and actin regulator 4	12285.3	15723.6	15195.3	7046.48	7212.65	7965.89	Phactr4	23	EEWNEIR; ESDSDSEGPIK; ETSEVLER; ETSEVLERK; EVPAGSTAR; FKETSEDGEDSGK; FKETSEVLER; GVLLEDPEQDGEDSGK; HQIGNTLIR; IQDQSFGESHIPSR; IQQALTSPLPVTPPLEGTHR; LGSTGSQPNSEAEPGPEHAPK; LSQRPTAEELEQR; LSQRPTVAELLAR; LSSRPSEPETNLNSWPR; NGHTTPIGSAR; NLTPEEESK; NLTPEEESKK; RGVLLEDPEQDGEDSGK; SFVGPTPAPAPAPR; SLPITIEMLK; SSEMEVHVDSK; SSSPVLVEEEPER
Q99LD8	Q99LD8;O08972	Q99LD8	DDAH2_MOUSE	Ddah2	Ddah2	N(G),N(G)-dimethylarginine dimethylaminohydrolase 2	1.92142	0.0102589	0.951974	1.23733	16609.4	13243.4	14124.2	6226.06	7640.49	9021.2	14.0197	13.693	13.7859	12.6041	12.8994	13.1391	+	Bin1_Cyto	Cluster -1626	amine catabolic process;amine metabolic process;arginine catabolic process;arginine metabolic process;carboxylic acid catabolic process;carboxylic acid metabolic process;catabolic process;cellular amine metabolic process;cellular amino acid catabolic process;cellular amino acid metabolic process;cellular catabolic process;cellular ketone metabolic process;cellular metabolic process;cellular modif…	amine binding;amino acid binding;binding;carboxylic acid binding;catalytic activity;dimethylargininase activity;hydrolase activity;hydrolase activity, acting on carbon-nitrogen (but not peptide) bonds;hydrolase activity, acting on carbon-nitrogen (but not peptide) bonds, in linear amidines	cell part;centrosome;cytoplasm;cytoplasmic part;cytoskeletal part;extracellular membrane-bounded organelle;extracellular organelle;extracellular region part;extracellular vesicular exosome;intracellular membrane-bounded organelle;intracellular non-membrane-bounded organelle;intracellular organelle;intracellular organelle part;intracellular part;membrane-bounded organelle;membrane-bounded vesicle;…		1.9889	0.951974	5.21008	Q99LD8	Q99LD8;O08972	Q99LD8	DDAH2_MOUSE	Ddah2	Ddah2	N(G),N(G)-dimethylarginine dimethylaminohydrolase 2	16609.4	13243.4	14124.2	6226.06	7640.49	9021.2	Ddah2	5	ALQDLGLR; GGGDLPNSQEALQK; GLCGMGGPR; LSDVTLVPVSCSELEK; TVVAGSSEAAQK
A0A087WNL7;A0A087WQ44	A0A087WP63;E9Q9V7;A0A087WNX7;A0A087WQY5;A0A087WQ44;A0A087WNL7	A0A087WP63	A0A087WNL7_MOUSE;A0A087WQ44_MOUSE	Srcap	Srcap	Snf2-related CREBBP activator protein	1.92449	0.00666943	0.951892	1.23723	2373.74	2349.61	2149.29	1148.6	1370.54	1052.01	11.2129	11.1982	11.0696	10.1657	10.4205	10.0389	+	Bin1_Cyto	Cluster -1626		adenyl nucleotide binding;adenyl ribonucleotide binding;ATP binding;binding;DNA binding;nucleic acid binding;nucleotide binding;purine nucleotide binding;purine ribonucleoside triphosphate binding;purine ribonucleotide binding;ribonucleotide binding	cell part;cytoplasmic part;Golgi apparatus;intracellular membrane-bounded organelle;intracellular organelle;intracellular organelle part;intracellular part;macromolecular complex;membrane-bounded organelle;nuclear part;nucleoplasm;nucleus;organelle;organelle part;perinuclear region of cytoplasm;protein complex		2.17591	0.951892	7.86128	A0A087WNL7;A0A087WQ44	A0A087WP63;E9Q9V7;A0A087WNX7;A0A087WQY5;A0A087WQ44;A0A087WNL7	A0A087WP63	A0A087WNL7_MOUSE;A0A087WQ44_MOUSE	Srcap	Srcap	Snf2-related CREBBP activator protein	2373.74	2349.61	2149.29	1148.6	1370.54	1052.01	Srcap	6	GYTLATTQVK; ILTYYGAQK; LEQLSEIIER; LILSPEMQAR; LIQYDCGK; YLILDEAQNIK
O89032	O89032;O89032-2;O89032-3;A0A494BBI9	O89032	SPD2A_MOUSE	Sh3pxd2a	Sh3pxd2a	SH3 and PX domain-containing protein 2A	1.93403	0.000424619	0.950697	1.23578	31971.3	36865.3	32483.7	18665.9	17336	16386.3	14.9645	15.17	14.9874	14.1881	14.0815	14.0002	+	Bin1_Cyto	Cluster -1626	anatomical structure formation involved in morphogenesis;cellular metabolic process;cellular process;developmental process;metabolic process;osteoclast fusion;reactive oxygen species metabolic process;superoxide metabolic process;syncytium formation;syncytium formation by plasma membrane fusion	binding;lipid binding;phosphatidylinositol binding;phospholipid binding	cell junction;cell part;cell projection;cytoplasm;cytoskeletal part;intracellular non-membrane-bounded organelle;intracellular organelle;intracellular organelle part;intracellular part;macromolecular complex;non-membrane-bounded organelle;organelle;organelle part;podosome;protein complex		3.372	0.950697	11.2143	O89032	O89032;O89032-2;O89032-3;A0A494BBI9	O89032	SPD2A_MOUSE	Sh3pxd2a	Sh3pxd2a	SH3 and PX domain-containing protein 2A	31971.3	36865.3	32483.7	18665.9	17336	16386.3	Sh3pxd2a	29	AASQGSESPLLPTQR; AASQGSESPLLPTQRK; AESGWWYVR; AGLASCAR; AQISSPNLR; DDLPTRK; DEIGFEK; DNNLSCALR; EAEENPVGACESQGSPLK; EAPAEGEGSEAPITK; EGWAPASYIDK; EGWAPASYIDKR; GSSGDSDSPGSSSLSLAVK; GVTVEVIRK; GWVPSNYLEK; KEWEGQGATYVTCSAYQK; LAQGSPAVAR; MDISSLR; NAQAELGK; NESLTATDSLR; NSSFSTAR; RNESLTATDSLR; RVQALNTVNQSK; SASDAGIRDTPK; SEDSELPPQMASEGSR; SQFIHNNLK; VQALNTVNQSK; WTLGGMVNR; YVTVQPYTSQSK
Q8R3V5;Q8R3V5-1;Q8R3V5-3	Q8R3V5;Q8R3V5-1;Q8R3V5-3;A2AWI7;A2AWI9	Q8R3V5	SHLB2_MOUSE	Sh3glb2	Sh3glb2	Endophilin-B2	1.92048	0.0111436	0.948959	1.23368	1559.27	1324.86	1161.85	570.496	840.508	695.747	10.6067	10.3716	10.1822	9.15607	9.71512	9.44242	+	Bin1_Cyto	Cluster -1626			cell part;cytoplasm;intracellular membrane-bounded organelle;intracellular organelle;intracellular organelle part;intracellular part;membrane-bounded organelle;nuclear part;nucleoplasm;nucleus;organelle;organelle part	Endocytosis	1.95298	0.948959	4.67972	Q8R3V5;Q8R3V5-1;Q8R3V5-3	Q8R3V5;Q8R3V5-1;Q8R3V5-3;A2AWI7;A2AWI9	Q8R3V5	SHLB2_MOUSE	Sh3glb2	Sh3glb2	Endophilin-B2	1559.27	1324.86	1161.85	570.496	840.508	695.747	Sh3glb2	6	AVQFTEEK; LASDAGIFFTR; NFLEGDWK; QTEVLLQPNPSAR; SQTTYYAQCYR; VAQTEFDR
O55125	O55125;Q5SVG6	O55125	NIPS1_MOUSE	Nipsnap1	Nipsnap1	Protein NipSnap homolog 1	1.93183	0.0051823	0.947278	1.23164	4946.36	4653.71	3699.82	2164.25	2074.59	2645.75	12.2722	12.1842	11.8532	11.0797	11.0186	11.3695	+	Bin1_Cyto	Cluster -1626	multicellular organismal process;neurological system process;sensory perception;sensory perception of pain;system process	binding;neurotransmitter binding	cell part;cytoplasmic part;intracellular membrane-bounded organelle;intracellular organelle;intracellular organelle part;intracellular part;membrane;membrane-bounded organelle;mitochondrial inner membrane;mitochondrial membrane;mitochondrial part;mitochondrion;organelle;organelle inner membrane;organelle membrane;organelle part;synapse part;synaptic membrane		2.28548	0.947278	5.66358	O55125	O55125;Q5SVG6	O55125	NIPS1_MOUSE	Nipsnap1	Nipsnap1	Protein NipSnap homolog 1	4946.36	4653.71	3699.82	2164.25	2074.59	2645.75	Nipsnap1	3	AGPNIYELR; DSEGSWFR; FSGGYPALMDCMNK
Q9D968	Q9D968;F6T0G2	Q9D968	HCFC2_MOUSE	Hcfc2	Hcfc2	Host cell factor 2	1.91711	0.00255307	0.943171	1.22667	5750.87	5290.83	5076.85	2669.68	2566.87	3171.18	12.4896	12.3693	12.3097	11.3825	11.3258	11.6308	+	Bin1_Cyto	Cluster -1626	biological regulation;negative regulation of biological process;negative regulation of biosynthetic process;negative regulation of cellular biosynthetic process;negative regulation of cellular macromolecule biosynthetic process;negative regulation of cellular metabolic process;negative regulation of cellular process;negative regulation of gene expression;negative regulation of macromolecule biosy…		cell part;cytoplasm;intracellular membrane-bounded organelle;intracellular organelle;intracellular organelle part;intracellular part;membrane;membrane-bounded organelle;nuclear part;nucleoplasm;nucleus;organelle;organelle part;plasma membrane		2.59294	0.943171	8.76801	Q9D968	Q9D968;F6T0G2	Q9D968	HCFC2_MOUSE	Hcfc2	Hcfc2	Host cell factor 2	5750.87	5290.83	5076.85	2669.68	2566.87	3171.18	Hcfc2	19	AEQWCDVGIFK; ALNSQVCCK; ATTNSFHVK; ETPSNPVAILK; GENPETSPHDCEWR; KQDLVPGTVYK; LGHSFSLYGNK; LYFWSGR; MYVFGGMCGAR; NEVDEICALPATK; QDLVPGTVYK; QDLVPGTVYKFR; TAQMQDNPSQLVFMR; TCTPGFPGAPSTVR; VAAINGCGIGPLSK; VEVHAAATPFSK; VGNADVPDYSLLK; VSSFTGPVPR; YSNELYELQASR
Q91VU7;Q91VU7-2	Q91VU7;Q91VU7-2;F6XMS4	Q91VU7	PUS7_MOUSE	Pus7	Pus7	Pseudouridylate synthase 7 homolog	1.92473	0.00215098	0.942563	1.22593	48370.4	40817.5	51424.4	23795.5	27002.2	22257.8	15.5618	15.3169	15.6502	14.5384	14.7208	14.442	+	Bin1_Cyto	Cluster -1626	cellular macromolecule metabolic process;cellular metabolic process;cellular nitrogen compound metabolic process;cellular process;macromolecule metabolic process;macromolecule modification;metabolic process;nitrogen compound metabolic process;nucleic acid metabolic process;nucleobase-containing compound metabolic process;primary metabolic process;pseudouridine synthesis;RNA metabolic process;RNA …	binding;catalytic activity;enzyme binding;intramolecular transferase activity;isomerase activity;protein binding;pseudouridine synthase activity			2.66736	0.942563	7.31172	Q91VU7;Q91VU7-2	Q91VU7;Q91VU7-2;F6XMS4	Q91VU7	PUS7_MOUSE	Pus7	Pus7	Pseudouridylate synthase 7 homolog	48370.4	40817.5	51424.4	23795.5	27002.2	22257.8	Pus7	13	CVEGQLLR; DTMDAINVLSK; DYSLSGAYR; ENKDTMDAINVLSK; ETGFINYYGMQR; FGTTAVPTYQVGR; LGNFSYQK; NIVSAFGIIPR; NQTQLNTSWLR; RGCLVVEDNDSVTPHDETK; SLFPGLETK; YIVAYHAAGK; YSDFVVHEIGK
Q811L6	Q811L6;Q811L6-2;E9Q1M8;A0A668KMA1;E9PWX8;E9QPR4;E9Q4Q9;A0A0A6YXG1	Q811L6	MAST4_MOUSE	Mast4	Mast4	Microtubule-associated serine/threonine-protein kinase 4	1.91872	0.00040633	0.940202	1.22307	3265.72	3479.07	3777.78	1973.75	1704.94	1805.47	11.6732	11.7645	11.8833	10.9467	10.7355	10.8182	+	Bin1_Cyto	Cluster -1626		adenyl nucleotide binding;adenyl ribonucleotide binding;ATP binding;binding;catalytic activity;cation binding;ion binding;kinase activity;magnesium ion binding;metal ion binding;nucleotide binding;phosphotransferase activity, alcohol group as acceptor;protein kinase activity;protein serine/threonine kinase activity;purine nucleotide binding;purine ribonucleoside triphosphate binding;purine ribonu…	cell part;cytoplasm;intracellular part		3.39112	0.940202	10.8731	Q811L6	Q811L6;Q811L6-2;E9Q1M8;A0A668KMA1;E9PWX8;E9QPR4;E9Q4Q9;A0A0A6YXG1	Q811L6	MAST4_MOUSE	Mast4	Mast4	Microtubule-associated serine/threonine-protein kinase 4	3265.72	3479.07	3777.78	1973.75	1704.94	1805.47	Mast4	4	EVPAANSSPSSAK; LSAAPSLQK; SPATVTESNLQQK; VSITTTPFENTSIK
Q921S7	Q921S7	Q921S7	RM37_MOUSE	Mrpl37	Mrpl37	39S ribosomal protein L37, mitochondrial	1.89883	0.0201647	0.938425	1.22092	2717.64	2697.1	2841.17	1178.67	1612.39	1556.83	11.4081	11.3972	11.4723	10.2029	10.655	10.6044	+	Bin1_Cyto	Cluster -1626	biosynthetic process;cellular biosynthetic process;cellular macromolecule biosynthetic process;cellular macromolecule metabolic process;cellular metabolic process;cellular process;cellular protein metabolic process;macromolecule biosynthetic process;macromolecule metabolic process;metabolic process;primary metabolic process;protein metabolic process;translation	structural constituent of ribosome;structural molecule activity	cell part;cytoplasmic part;intracellular membrane-bounded organelle;intracellular non-membrane-bounded organelle;intracellular organelle;intracellular organelle part;intracellular part;macromolecular complex;membrane-bounded organelle;mitochondrial part;mitochondrial ribosome;mitochondrion;non-membrane-bounded organelle;organellar ribosome;organelle;organelle part;ribonucleoprotein complex;riboso…		1.69541	0.938425	6.47632	Q921S7	Q921S7	Q921S7	RM37_MOUSE	Mrpl37	Mrpl37	39S ribosomal protein L37, mitochondrial	2717.64	2697.1	2841.17	1178.67	1612.39	1556.83	Mrpl37	4	AAPIHEQTLYK; FLPEQLR; TSAQNCTLATTWNR; VLEQPIVVQSVGTDGR
A3KGI3	A3KGI3	A3KGI3	A3KGI3_MOUSE	Knl1	Knl1	Kinetochore scaffold 1	1.89666	0.0106824	0.934038	1.21561	9222.64	8260.97	7965.91	4387.37	3770.32	5260.4	13.171	13.0121	12.9596	12.0991	11.8805	12.361	+	Bin1_Cyto	Cluster -1626	attachment of spindle microtubules to chromosome;attachment of spindle microtubules to kinetochore;biological regulation;cell cycle checkpoint;cellular component organization;cellular component organization at cellular level;cellular component organization or biogenesis;cellular component organization or biogenesis at cellular level;cellular localization;cellular macromolecule localization;cellul…		acrosomal vesicle;cell part;cytoplasm;cytoplasmic membrane-bounded vesicle;cytoplasmic part;cytoplasmic vesicle;extracellular membrane-bounded organelle;extracellular organelle;extracellular region part;extracellular vesicular exosome;intracellular membrane-bounded organelle;intracellular organelle;intracellular organelle part;intracellular part;membrane-bounded organelle;membrane-bounded vesicle…		1.97133	0.934038	6.11553	A3KGI3	A3KGI3	A3KGI3	A3KGI3_MOUSE	Knl1	Knl1	Kinetochore scaffold 1	9222.64	8260.97	7965.91	4387.37	3770.32	5260.4	Knl1	37	CLSAMEEEKK; DPGIGSVAAK; EFSITDCNHER; EFSITDCNHERK; EVEANMLK; FLEVETQK; GQVEMEINR; HDSHLVSLAGTSK; HISSSTELDKENAEIPVYSK; ICTNPDAGPLR; ICTNPDAGPLREK; IDTTSFLENLK; IISPSDITPGDLDK; IMYSEELQTMDLTK; INEMDTILK; INNCLAEVETETK; INSDNFIK; KINNCLAEVETETK; LDFQLSK; LLADVNR; LPLPQRK; LSQVIPTTFDLASK; NYGIYLNK; SDGLSLDVSTQR; SHTVFIDCQAK; SICSSPAIEGYK; SITFPENDK; SQTNTLSVSLTDK; TFCNEAETTSVPLK; TIFHSSSNDAMELTK; TI…
Q7TMM9	Q9CWF2;Q7TMM9	Q9CWF2	TBB2A_MOUSE	Tubb2a	Tubb2a	Tubulin beta-2A chain	1.87776	0.039009	0.933341	1.21477	9293.34	6694.02	7866.07	4688.68	5042.76	2971.71	13.182	12.7087	12.9414	12.195	12.3	11.5371	+	Bin1_Cyto	Cluster -1626	cellular component assembly;cellular component assembly at cellular level;cellular component organization;cellular component organization at cellular level;cellular component organization or biogenesis;cellular component organization or biogenesis at cellular level;cellular macromolecular complex assembly;cellular macromolecular complex subunit organization;cellular process;cellular protein compl…	binding;catalytic activity;GTP binding;GTPase activity;guanyl nucleotide binding;guanyl ribonucleotide binding;hydrolase activity;hydrolase activity, acting on acid anhydrides;hydrolase activity, acting on acid anhydrides, in phosphorus-containing anhydrides;nucleoside-triphosphatase activity;nucleotide binding;purine nucleotide binding;purine ribonucleoside triphosphate binding;purine ribonucleo…	cell part;cytoplasm;cytoskeletal part;extracellular membrane-bounded organelle;extracellular organelle;extracellular region part;extracellular vesicular exosome;intracellular membrane-bounded organelle;intracellular organelle;intracellular organelle part;intracellular part;macromolecular complex;membrane-bounded organelle;membrane-bounded vesicle;microtubule;nucleus;organelle;organelle part;prote…	Gap junction;Pathogenic Escherichia coli infection;Phagosome	1.40884	0.933341	3.39306	Q7TMM9	Q9CWF2;Q7TMM9	Q9CWF2	TBB2A_MOUSE	Tubb2a	Tubb2a	Tubulin beta-2A chain	9293.34	6694.02	7866.07	4688.68	5042.76	2971.71	Tubb2a	3	ALTVPELTQQMFDSK; INVYYNEAAGNK; YLTVAAIFR
Q9CXW2	Q9CXW2	Q9CXW2	RT22_MOUSE	Mrps22	Mrps22	28S ribosomal protein S22, mitochondrial	1.89634	0.0147727	0.933036	1.2144	9955.46	10358.5	10103.4	5276.12	6151.91	4611.96	13.2813	13.3385	13.3026	12.3653	12.5868	12.1712	+	Bin1_Cyto	Cluster -1626		structural constituent of ribosome;structural molecule activity	cell part;cytoplasmic part;intracellular membrane-bounded organelle;intracellular organelle;intracellular organelle part;intracellular part;macromolecular complex;membrane-bounded organelle;mitochondrial part;mitochondrial small ribosomal subunit;mitochondrion;organellar small ribosomal subunit;organelle;organelle part;ribonucleoprotein complex;small ribosomal subunit		1.83054	0.933036	7.69621	Q9CXW2	Q9CXW2	Q9CXW2	RT22_MOUSE	Mrps22	Mrps22	28S ribosomal protein S22, mitochondrial	9955.46	10358.5	10103.4	5276.12	6151.91	4611.96	Mrps22	6	EQAAEGVDLIK; IDGLLIDQIQR; ILEGTETNK; ITGLDLQK; LMTQAQLEEATR; VIQIYFPK
P24369	P24369	P24369	PPIB_MOUSE	Ppib	Ppib	Peptidyl-prolyl cis-trans isomerase B	1.88664	0.0264374	0.930119	1.21087	6771.13	4865	5229.49	3600.75	3127.67	2211.1	12.7252	12.2482	12.3525	11.8141	11.6109	11.1105	+	Bin1_Cyto	Cluster -1626	anatomical structure development;biological regulation;bone development;cellular macromolecule metabolic process;cellular metabolic process;cellular process;cellular protein metabolic process;chaperone-mediated protein folding;developmental process;macromolecule metabolic process;macromolecule modification;metabolic process;peptidyl-amino acid modification;peptidyl-proline modification;positive r…	binding;catalytic activity;cis-trans isomerase activity;enzyme binding;isomerase activity;peptide binding;peptidyl-prolyl cis-trans isomerase activity;protein binding;protein complex binding;RNA polymerase binding	adherens junction;anchoring junction;cell junction;cell part;cell-substrate adherens junction;cell-substrate junction;cytoplasmic membrane-bounded vesicle;cytoplasmic part;cytoplasmic vesicle;endoplasmic reticulum;endoplasmic reticulum chaperone complex;endoplasmic reticulum lumen;endoplasmic reticulum part;extracellular membrane-bounded organelle;extracellular organelle;extracellular region part…		1.57778	0.930119	3.65785	P24369	P24369	P24369	PPIB_MOUSE	Ppib	Ppib	Peptidyl-prolyl cis-trans isomerase B	6771.13	4865	5229.49	3600.75	3127.67	2211.1	Ppib	7	DFMIQGGDFTR; DTNGSQFFITTVK; DVIIVDSGK; TVDNFVALATGEK; VLEGMDVVR; VLEGMDVVRK; VVFGLFGK
Q9CQU5	Q9CQU5	Q9CQU5	ZWINT_MOUSE	Zwint	Zwint	ZW10 interactor	1.8878	0.0142851	0.929284	1.20986	8579.08	7562.58	7548.64	4190.57	4916.51	3442.09	13.0666	12.8847	12.882	12.0329	12.2634	11.7491	+	Bin1_Cyto	Cluster -1626	biological regulation;cell cycle checkpoint;cell cycle process;cell division;cellular component organization;cellular component organization at cellular level;cellular component organization or biogenesis;cellular component organization or biogenesis at cellular level;cellular process;chromosome organization;chromosome segregation;establishment of localization;establishment of localization in cel…	binding;protein binding;protein N-terminus binding	cell part;cell projection;chromosomal part;condensed chromosome kinetochore;cytoplasm;dendrite;intracellular membrane-bounded organelle;intracellular non-membrane-bounded organelle;intracellular organelle;intracellular organelle part;intracellular part;kinetochore;macromolecular complex;membrane-bounded organelle;neuron projection;non-membrane-bounded organelle;nucleus;organelle;organelle part;pr…		1.84512	0.929284	5.77895	Q9CQU5	Q9CQU5	Q9CQU5	ZWINT_MOUSE	Zwint	Zwint	ZW10 interactor	8579.08	7562.58	7548.64	4190.57	4916.51	3442.09	Zwint	5	AFEQLEAK; AFEQLEAKK; ATYMDHVDVIK; IMEEFMR; QWVLQQK
L0N7N1	L0N7N1;E9Q3T3	L0N7N1	KIF14_MOUSE	Kif14	Kif14	Kinesin-like protein KIF14	1.89782	0.00192879	0.926483	1.20647	9042.44	8700.82	9073.94	4334.42	4940.56	4855.53	13.1425	13.0869	13.1475	12.0816	12.2705	12.2454	+	Bin1_Cyto	Cluster -1626	activation of protein kinase activity;anatomical structure arrangement;anatomical structure development;anatomical structure morphogenesis;biological adhesion;biological regulation;catabolic process;cell adhesion;cell cycle process;cell division;cell morphogenesis;cell morphogenesis involved in differentiation;cell proliferation;cell proliferation in forebrain;cell-substrate adhesion;cellular cat…	adenyl nucleotide binding;adenyl ribonucleotide binding;ATP binding;ATPase activity;binding;catalytic activity;cytoskeletal protein binding;enzyme binding;hydrolase activity;hydrolase activity, acting on acid anhydrides;hydrolase activity, acting on acid anhydrides, in phosphorus-containing anhydrides;kinase binding;microtubule binding;microtubule motor activity;motor activity;nucleoside-triphosp…	cell part;cytoplasm;cytoskeletal part;intracellular membrane-bounded organelle;intracellular organelle;intracellular organelle part;intracellular part;kinesin complex;macromolecular complex;membrane;membrane-bounded organelle;microtubule;microtubule associated complex;midbody;nucleus;organelle;organelle part;plasma membrane;protein complex;spindle midzone		2.71472	0.926483	14.8679	L0N7N1	L0N7N1;E9Q3T3	L0N7N1	KIF14_MOUSE	Kif14	Kif14	Kinesin-like protein KIF14	9042.44	8700.82	9073.94	4334.42	4940.56	4855.53	Kif14	30	ADCEELESLAK; DSNDTGLTR; EEMMQGIQIAK; EMAQQELSSQK; ESTLPPEENSLVQK; ETPVTSDPR; HNIGSLEVSSSQK; IAEEVQMLQENR; ILEALEIEK; ILEALEIEKQK; INLVDLAGSER; ISASSGLVHSSR; LCVLENSSK; LSSRNNLTTSEGPK; LSTMIQEANAISDK; NELLTAQR; NFGGTVSIVPAGEAK; NNLTTSEGPK; QHLEQEVYVNK; QVGTFGSSDTR; SCTETICSLAR; SDTPVSGGR; SPALSTLK; TEVVEGEEHDHR; TFTEPDSLK; TFTIQPNWNSMK; VENSQVTVAVR; VISALSEQANGK; VLSSVVSVK; VNEDMNAK
Q5SV85-2	Q5SV85-2	Q5SV85-2	SYNRG_MOUSE	Synrg	Synrg	Isoform 2 of Synergin gamma	1.85674	0.0471224	0.923782	1.2032	1484.61	1423.1	1641.37	949.682	917.293	583.055	10.5359	10.4748	10.6807	9.8913	9.84124	9.18749	+	Bin1_Cyto	Cluster -1626	cellular component organization;cellular component organization or biogenesis;cellular membrane organization;cellular process;endocytosis;establishment of localization;establishment of protein localization;membrane invagination;membrane organization;protein transport;transport;vesicle-mediated transport		cell part;cytoplasmic part;cytosol;Golgi apparatus;intracellular membrane-bounded organelle;intracellular organelle;intracellular part;membrane;membrane-bounded organelle;organelle		1.32677	0.923782	3.9344	Q5SV85-2	Q5SV85-2	Q5SV85-2	SYNRG_MOUSE	Synrg	Synrg	Isoform 2 of Synergin gamma	1484.61	1423.1	1641.37	949.682	917.293	583.055	Synrg	55	AFNSETDSFK; AGPSLEEK; ATAVCSEK; AVAFRHAK; CLGSALDVIK; CLGSALDVIKK; DLTGEVEENER; DMMPQTTEQK; EESGVGVFPSQDPAQSR; EETPAEEQPK; EFESGDFQDFTR; ETLGQIWALANR; FDFLVANSQSK; FSSTSSDK; GAVDGCVSGPASAEAEK; GISTDKPSENPASFGESGDK; GNLDGFSR; GNLDGFSRDAK; ILETTMTPTGIDTAK; KILETTMTPTGIDTAK; KQGVGVFPSQDPAQSR; LADVGGDLK; LLEEERK; LLSSVKPK; LLVSCDVSASGQEHIK; LNTPDAGHK; LYPILMSSGLPR; MHPTPASHPK; NAQELACGVCLLNVDSR; NAQE…
[truncated: 72 more rows]

## Sheet: Table S2
Genes	Protein_Group	Protein_Ids_1	Protein_Ids	Protein_Names	Genes_1	First_Protein_Description	Avg Ratio Bin1 v Cyto	Welch's T-test Bin1 v Cyto	T-test diff Bin1 v Cyto	Z-score Bin1 v Cyto	F_Bin1_1	F_Bin1_2	F_Bin1_3	F_Bin1_4	F_Bin1_5	M_Bin1_1	M_Bin1_2	M_Bin1_3	M_Bin1_4	M_Bin1_5	M_Bin1_6	F_Cyto_1	F_Cyto_2	F_Cyto_3	F_Cyto_4	M_Cyto_1	M_Cyto_2	M_Cyto_3	M_Cyto_4	M_Cyto_5	Log2_F_Bin1_1	Log2_F_Bin1_2	Log2_F_Bin1_3	Log2_F_Bin1_4	Log2_F_Bin1_5	Log2_M_Bin1_1	Log2_M_Bin1_2	Log2_M_Bin1_3	Log2_M_Bin1_4	Log2_M_Bin1_5	Log2_M_Bin1_6	Log2_F_Cyto_1	Log2_F_Cyto_2	Log2_F_Cyto_3	Log2_F_Cyto_4	Log2_M_Cyto_1	Log2_M_Cyto_2	Log2_M_Cyto_3	Log2_M_Cyto_4
Ranbp1	P34022	P34022	P34022;H7BX22	RANG_MOUSE	Ranbp1	Ran-specific GTPase-activating protein	9.25952	7.43237e-17	3.20805	6.58014	398908	335871	344947	297056	353862	251467	266646	264516	252560	269183	336919	36417.7	36209	30689.9	37426.3	31266.6	34332.7	22701.3	33214.1	35690.3	18.6057	18.3575	18.396	18.1804	18.4328	17.94	18.0246	18.013	17.9463	18.0382	18.362	15.1524	15.1441	14.9055	15.1918	14.9323	15.0673	14.4705	15.0195
[truncated: 896 more rows]
[truncated: 41 more columns]

## Sheet: Table S3
BIN1-1	BIN1-2	BIN1-3	BIN1-4	BIN1-5	BIN1-6	Proteotypic	Precursor.Charge	Precursor m/z (Skyline report)	Protein.Group	Protein.Ids	Protein.Names	Genes	First.Protein.Description	Stripped.Sequence	Modified.Sequence	Precursor.Id
[truncated: 561 more rows]

## Sheet: Table S4
BIN1-1	BIN1-2	BIN1-3	BIN1-4	BIN1-5	BIN1-6	Proteotypic	Precursor.Charge	Precursor m/z (Skyline report)	Protein.Group	Protein.Ids	Protein.Names	Genes	First.Protein.Description	Stripped.Sequence	Modified.Sequence	Precursor.Id	Genes	Top 90% Kinase Predictions from PhosoPhoSite Plus From highest percentile to lowest (left to right)
[truncated: 85 more rows]
[truncated: 55 more columns]
